# Supplementary material for: ARIBA: rapid antimicrobial resistance genotyping directly from sequencing reads
Source: Microb Genom. 2017 Sep 4;3(10):e000131. doi: 10.1099/mgen.0.000131 (PMC5695208; doi:10.1099/mgen.0.000131)
Supplement: Supplementary File 1 [file mgen-3-131-s001.xlsx]

## Sheet: Supplementary Table 1
SRR	Original_id	ST	Genotype	Phenotype	Read length	Number of read pairs	Total yield (MB)	Seq depth	ARIBA_ST	SRST2_ST	ARIBA.VanB	ARIBA.VanB.ref_seq	ARIBA.VanB.depth	KmerResistance.VanB	KmerResistance.VanB.ref_seq	KmerResistance.VanB.depth	SRST2.VanB	SRST2.VanB.ref_seq	SRST2.VanB.depth	ARIBA.VanH	ARIBA.VanH.ref_seq	ARIBA.VanH.depth	KmerResistance.VanH	KmerResistance.VanH.ref_seq	KmerResistance.VanH.depth	SRST2.VanH	SRST2.VanH.ref_seq	SRST2.VanH.depth	ARIBA.VanR	ARIBA.VanR.ref_seq	ARIBA.VanR.depth	KmerResistance.VanR	KmerResistance.VanR.ref_seq	KmerResistance.VanR.depth	SRST2.VanR	SRST2.VanR.ref_seq	SRST2.VanR.depth	ARIBA.VanS	ARIBA.VanS.ref_seq	ARIBA.VanS.depth	KmerResistance.VanS	KmerResistance.VanS.ref_seq	KmerResistance.VanS.depth	SRST2.VanS	SRST2.VanS.ref_seq	SRST2.VanS.depth	ARIBA.VanW	ARIBA.VanW.ref_seq	ARIBA.VanW.depth
SRR980548	AUS 0002	202	nil	VSE	100	18559693	3712	1229x	202	202	partial	VanB_1060	3.03	0	NA	NA	no	NA	NA	partial	VanH-B_552	3.3	0	NA	NA	yes*?	VanH-B_552	4.217	partial	VanR-B_1472	2.6	0	NA	NA	no	NA	NA	partial	VanS-B_1672	2.45	0	NA	NA	yes*?	VanS-B_1672	2.291	partial	VanW-B_487	1.8
SRR980549	AUS 0006	17	nil	VSE	100	14785806	296	98x	17	17	no	NA	0	0	NA	NA	no	NA	NA	no	NA	0	0	NA	NA	no	NA	NA	no	NA	0	0	NA	NA	no	NA	NA	no	NA	0	0	NA	NA	no	NA	NA	no	NA	0
SRR980550	AUS 0007	17	nil	VSE	100	21420072	4284	1419x	17	17	partial	VanB_1058	5.4	0	NA	NA	no	NA	NA	partial	VanH-B_552	1.6	0	NA	NA	no	NA	NA	no	NA	0	0	NA	NA	no	NA	NA	no	NA	0	0	NA	NA	no	NA	NA	no	NA	0
SRR980551	AUS 0010	32	nil	VSE	100	14633937	2926	969x	32	32	no	NA	0	0	NA	NA	no	NA	NA	no	NA	0	0	NA	NA	no	NA	NA	no	NA	0	0	NA	NA	no	NA	NA	no	NA	0	0	NA	NA	no	NA	NA	no	NA	0
SRR980552	AUS 0012	17	vanB	VRE	100	19430296	3886	1287x	17	17	yes	VanB_1060	646.7	100	VanB_1060	671.97	yes	VanB_1060	779.752	yes	VanH-B_552	643.7	95.82	VanH-B_552	645.51	yes*	VanH-B_552	808.905	yes	VanR-B_1472	656	100	VanR-B_1472	776.2	yes	VanR-B_1472	796.067	yes	VanS-B_1672	827.5	100	VanS-B_1672	842.81	yes	VanS-B_1672	1005.66	yes	VanW-B_487	757.7
SRR980553	AUS 0015	17	nil	VSE	100	17981326	3598	1191x	17	17	no	NA	0	0	NA	NA	no	NA	NA	partial	VanH-B_552	2.1	0	NA	NA	no	NA	NA	no	NA	0	0	NA	NA	no	NA	NA	no	NA	0	0	NA	NA	no	NA	NA	no	NA	0
SRR980554	AUS 0016	18	vanB	VRE	100	18274393	3655	1210x	18	18	yes	VanB_1060	736.9	100	VanB_1060	773.01	yes	VanB_1060	913.372	yes	VanH-B_552	714.6	96.03	VanH-B_552	722.73	yes*	VanH-B_552	919.629	yes	VanR-B_1472	701.8	100	VanR-B_1472	791.82	yes	VanR-B_1472	830.02	yes	VanS-B_1672	831.3	100	VanS-B_1672	853.49	yes*	VanS-B_1672	1067.88	yes	VanW-B_487	756.1
SRR980555	AUS 0018	252	nil	VSE	100	19540713	3908	1294x	252	252	partial	VanB_1060	3.4	0	NA	NA	yes*?	VanB_1060	2.245	partial	VanH-B_552	2	0	NA	NA	no	NA	NA	no	NA	0	0	NA	NA	no	NA	NA	no	NA	0	0	NA	NA	no	NA	NA	no	NA	0
SRR980556	AUS 0019	17	nil	VSE	100	18908592	3782	1252x	17	17	partial	VanB_1058	3.3	0	NA	NA	no	NA	NA	no	NA	0	0	NA	NA	no	NA	NA	no	NA	0	0	NA	NA	no	NA	NA	no	NA	0	0	NA	NA	no	NA	NA	no	NA	0
SRR980557	AUS 0021	17	vanB	VRE	100	17123154	3425	1134x	17	17	yes	VanB_1060	6450.2	100	VanB_1060	7489.21	yes	VanB_1060	7437.48	yes	VanH-B_552	6531.6	100	VanH-B_552	7016.73	yes*	VanH-B_552	7427.11	yes	VanR-B_1472	985.5	100	VanR-B_1472	1117.95	yes*	VanR-B_1472	1239.79	yes	VanS-B_1672	1226.9	100	VanS-B_1672	1240.23	yes	VanS-B_1672	1502.83	interrupted	VanW-B_487	599.65
SRR980558	AUS 0029	203	nil	VSE	100	15659177	3132	1037x	203	203	no	NA	0	0	NA	NA	no	NA	NA	no	NA	0	0	NA	NA	no	NA	NA	no	NA	0	0	NA	NA	no	NA	NA	no	NA	0	0	NA	NA	no	NA	NA	no	NA	0
SRR980559	AUS 0030	252	vanB	VRE	100	11771941	2354	780x	252	252	yes	VanB_1058	358.5	84.02	VanB_1058	318.08	yes*	VanB_1058	458.883	yes	VanH-B_552	396.4	92.69	VanH-B_552	361.9	yes*	VanH-B_552	471.917	yes	VanR-B_1472	382.8	100	VanR-B_1472	420.67	yes	VanR-B_1472	427.596	yes	VanS-B_1672	439.7	93.15	VanS-B_1672	417.39	yes*	VanS-B_1672	565.618	yes	VanW-B_487	424.4
SRR980560	AUS 0031	252	vanB	VRE	100	15145149	3029	1003x	252	252	yes	VanB_1060	510.1	99.01	VanB_1060	520.72	yes*	VanB_1060	618.332	yes	VanH-B_552	569.7	96.24	VanH-B_552	521.93	yes*	VanH-B_552	654.487	yes	VanR-B_1472	541	100	VanR-B_1472	572.12	yes	VanR-B_1472	600.985	yes	VanS-B_1672	662.5	98.87	VanS-B_1672	637.93	yes*	VanS-B_1672	785.001	yes	VanW-B_487	601.3
SRR980561	AUS 0038	252	nil	VSE	100	13765896	2753	912x	252	252	no	NA	0	0	NA	NA	no	NA	NA	no	NA	0	0	NA	NA	no	NA	NA	no	NA	0	0	NA	NA	no	NA	NA	no	NA	0	0	NA	NA	no	NA	NA	no	NA	0
SRR980562	AUS 0039	204	nil	VSE	100	15127375	3025	1002x	204	204	no	NA	0	0	NA	NA	no	NA	NA	no	NA	0	0	NA	NA	no	NA	NA	no	NA	0	0	NA	NA	no	NA	NA	no	NA	0	0	NA	NA	no	NA	NA	no	NA	0
SRR980563	AUS 0040	203	nil	VSE	100	15183377	3037	1006x	203	203	no	NA	0	0	NA	NA	no	NA	NA	no	NA	0	0	NA	NA	no	NA	NA	no	NA	0	0	NA	NA	no	NA	NA	partial	VanS-B_1672	1.9	0	NA	NA	no	NA	NA	no	NA	0
SRR980564	AUS 0041	203	nil	VSE	100	12823274	2564	849x	203	203	partial	VanB_1060	1.4	0	NA	NA	no	NA	NA	partial	VanH-B_552	1.7	0	NA	NA	no	NA	NA	no	NA	0	0	NA	NA	no	NA	NA	no	NA	0	0	NA	NA	no	NA	NA	no	NA	0
SRR980565	AUS 0045	203	vanB	VRE	100	13523505	2705	896x	203	203	yes	VanB_1060	452.3	99.21	VanB_1060	425.49	yes*	VanB_1060	506.16	yes	VanH-B_552	442.3	94.67	VanH-B_552	406.75	yes*	VanH-B_552	509.253	yes	VanR-B_1472	435	100	VanR-B_1472	474.32	yes	VanR-B_1472	499.761	yes	VanS-B_1672	560.4	99.17	VanS-B_1672	519.2	yes*	VanS-B_1672	633.967	yes	VanW-B_487	527.2
SRR980566	AUS 0048	203	vanB	VRE	100	15339247	3068	1016x	203	203	yes	VanB_1060	491.4	100	VanB_1060	480.73	yes	VanB_1060	556.669	yes	VanH-B_552	483.9	94.98	VanH-B_552	453.22	yes*	VanH-B_552	567.43	yes	VanR-B_1472	497	98.91	VanR-B_1472	539.3	yes*	VanR-B_1472	579.458	yes	VanS-B_1672	603.8	99.92	VanS-B_1672	594.54	yes*	VanS-B_1672	703.126	interrupted	VanW-B_487	540
SRR980567	AUS 0050	252	vanB	VRE	100	9438551	1888	625x	252	252	yes	VanB_1060	242.3	100	VanB_1060	242.58	yes	VanB_1060	276.79	yes	VanH-B_552	243	91.12	VanH-B_552	226.73	yes*	VanH-B_552	277.245	yes	VanR-B_1472	244.6	99.07	VanR-B_1472	275.07	yes*	VanR-B_1472	287.23	yes	VanS-B_1672	309.1	98.8	VanS-B_1672	298.85	yes*	VanS-B_1672	348.378	interrupted	VanW-B_487	256.6
SRR980568	AUS 0053	203	nil	VSE	100	17258309	3452	1143x	203	203	yes	VanB_1060	15.7	0	NA	NA	yes	VanB_1060	16.662	yes	VanH-B_552	16.4	0	NA	NA	yes*	VanH-B_552	16.154	partial	VanR-B_1472	4.5	0	NA	NA	no	NA	NA	partial	VanS-B_1672	3.13	0	NA	NA	no	NA	NA	partial	VanW-B_487	3.1
SRR980569	AUS 0055	203	vanB	VRE	100	14331396	2866	949x	203	203	yes	VanB_1060	516.7	98.42	VanB_1060	485.44	yes*	VanB_1060	614.323	yes	VanH-B_552	523.4	94.15	VanH-B_552	500.65	yes*	VanH-B_552	669.029	yes	VanR-B_1472	463.6	100	VanR-B_1472	485.05	yes	VanR-B_1472	551.474	yes	VanS-B_1672	609.3	97.06	VanS-B_1672	569.66	yes*	VanS-B_1672	753.97	yes	VanW-B_487	551.7
SRR980570	AUS 0057	252	nil	VSE	100	15394250	3079	1020x	252	252	no	NA	0	0	NA	NA	no	NA	NA	no	NA	0	0	NA	NA	no	NA	NA	no	NA	0	0	NA	NA	no	NA	NA	no	NA	0	0	NA	NA	no	NA	NA	no	NA	0
SRR980571	AUS 0063	132	nil	VSE	100	13251039	2650	878x	132	132	no	NA	0	0	NA	NA	no	NA	NA	no	NA	0	0	NA	NA	no	NA	NA	no	NA	0	0	NA	NA	no	NA	NA	no	NA	0	0	NA	NA	no	NA	NA	no	NA	0
SRR980572	AUS 0064	252	nil	VSE	100	13683076	2735	906x	252	252	no	NA	0	0	NA	NA	no	NA	NA	no	NA	0	0	NA	NA	no	NA	NA	no	NA	0	0	NA	NA	no	NA	NA	partial	VanS-B_1672	1.6	0	NA	NA	no	NA	NA	no	NA	0
SRR980573	AUS 0065	341	nil	VSE	100	11196913	2240	742x	341	341	no	NA	0	0	NA	NA	no	NA	NA	no	NA	0	0	NA	NA	no	NA	NA	no	NA	0	0	NA	NA	no	NA	NA	partial	VanS-B_1672	2.1	0	NA	NA	no	NA	NA	no	NA	0
SRR980574	AUS 0069	414	vanB	VRE	100	13123973	2625	869x	414	414	yes	VanB_1060	470.5	100	VanB_1060	439.68	yes	VanB_1060	565.38	yes	VanH-B_552	474.8	95.19	VanH-B_552	418.79	yes*	VanH-B_552	586.148	yes	VanR-B_1472	486.5	100	VanR-B_1472	468.72	yes*	VanR-B_1472	592.697	yes	VanS-B_1672	542	99.92	VanS-B_1672	498.67	yes*	VanS-B_1672	652.267	interrupted	VanW-B_487	528.8
SRR980575	AUS 0070	203	vanB	VRE	100	14792541	2959	980x	203	203	yes	VanB_1060	526.1	98.42	VanB_1060	472.35	yes*	VanB_1060	605.818	yes	VanH-B_552	500.3	93.94	VanH-B_552	459.17	yes*	VanH-B_552	623.633	yes	VanR-B_1472	519.4	100	VanR-B_1472	535.88	yes	VanR-B_1472	638.067	yes	VanS-B_1672	625.9	99.1	VanS-B_1672	555.44	yes*	VanS-B_1672	730.469	yes	VanW-B_487	575.3
SRR980576	AUS 0071	252	vanB	VRE	100	13834851	2767	916x	252	252	yes	VanB_1060	477.1	100	VanB_1060	466.44	yes	VanB_1060	574.893	yes	VanH-B_552	465.6	95.72	VanH-B_552	438.54	yes*	VanH-B_552	580.802	yes	VanR-B_1472	478.8	97.83	VanR-B_1472	532.2	yes*	VanR-B_1472	630.98	yes	VanS-B_1672	602.3	98.8	VanS-B_1672	541.56	yes*	VanS-B_1672	681.781	interrupted	VanW-B_487	496.6
SRR980577	AUS 0078	203	nil	VSE	100	8974674	1795	594x	203	203	no	NA	0	0	NA	NA	no	NA	NA	no	NA	0	0	NA	NA	no	NA	NA	no	NA	0	0	NA	NA	no	NA	NA	no	NA	0	0	NA	NA	no	NA	NA	no	NA	0
SRR980578	AUS 0080	17	nil	VSE	100	11495276	2299	761x	17	17	no	NA	0	0	NA	NA	no	NA	NA	no	NA	0	0	NA	NA	no	NA	NA	no	NA	0	0	NA	NA	no	NA	NA	no	NA	0	0	NA	NA	no	NA	NA	no	NA	0
SRR980579	AUS 0081	483	vanB	VRE	100	8694271	1739	576x	483	483	yes	VanB_1060	294.2	98.42	VanB_1060	297.1	yes*	VanB_1060	383.523	yes	VanH-B_552	295.9	92.37	VanH-B_552	273.96	yes*	VanH-B_552	369.562	yes	VanR-B_1472	294.1	100	VanR-B_1472	328.11	yes	VanR-B_1472	392.277	yes	VanS-B_1672	373.4	97.52	VanS-B_1672	333.39	yes*	VanS-B_1672	440.341	yes	VanW-B_487	324.9
SRR980580	AUS 0084	17	vanB	VRE	100	14841718	2962	981x	17	17	yes	VanB_1060	519.8	100	VanB_1060	518.49	yes	VanB_1060	642.317	yes	VanH-B_552	491	96.13	VanH-B_552	474.22	yes*	VanH-B_552	622.443	yes	VanR-B_1472	523.7	99.07	VanR-B_1472	549.21	yes*	VanR-B_1472	657.57	yes	VanS-B_1672	627.4	99.62	VanS-B_1672	577.55	yes*	VanS-B_1672	726.932	interrupted	VanW-B_487	537.1
SRR980581	AUS 0087	203	vanB	VRE	100	23079203	4615	1528x	203	203	yes	VanB_1060	911.5	100	VanB_1060	844.23	yes*	VanB_1060	1011.01	yes	VanH-B_552	821.4	93.63	VanH-B_552	762.61	yes*	VanH-B_552	992.693	yes	VanR-B_1472	888.8	100	VanR-B_1472	869.55	yes*	VanR-B_1472	1031.11	yes	VanS-B_1672	965.5	99.92	VanS-B_1672	901.31	yes*	VanS-B_1672	1074.11	interrupted	VanW-B_487	893.8
SRR980582	AUS 0090	203	vanB	VRE	100	16782698	3357	1112x	203	203	yes	VanB_1058	675.9	98.72	VanB_1060	629.18	yes*	VanB_1058	770.818	yes	VanH-B_552	676.9	95.4	VanH-B_552	638.6	yes*	VanH-B_552	792.605	yes	VanR-B_1472	646	100	VanR-B_1472	704.19	yes	VanR-B_1472	799.236	yes	VanS-B_1672	738.1	99.92	VanS-B_1672	715.74	yes*	VanS-B_1672	844.497	yes	VanW-B_487	713.4
SRR980583	AUS 0091	203	vanB	VRE	100	11216559	2243	743x	203	203	yes	VanB_1060	376	100	VanB_1060	376.49	yes	VanB_1060	407.459	yes	VanH-B_552	375.9	93.1	VanH-B_552	356.06	yes*	VanH-B_552	408.567	yes	VanR-B_1472	374	100	VanR-B_1472	413.33	yes*	VanR-B_1472	396.563	yes	VanS-B_1672	483.3	98.72	VanS-B_1672	484.76	yes*	VanS-B_1672	540.295	interrupted	VanW-B_487	430.5
SRR980584	AUS 0092	55	nil	VSE	100	17844595	3569	1182x	55	55	partial	VanB_1058	2.7	0	NA	NA	no	NA	NA	no	NA	0	0	NA	NA	no	NA	NA	no	NA	0	0	NA	NA	no	NA	NA	partial	VanS-B_1672	2	0	NA	NA	no	NA	NA	no	NA	0
SRR980585	AUS 0094	17	nil	VSE	100	6078022	608	201x	17	17	no	NA	0	0	NA	NA	no	NA	NA	no	NA	0	0	NA	NA	no	NA	NA	no	NA	0	0	NA	NA	no	NA	NA	no	NA	0	0	NA	NA	no	NA	NA	no	NA	0
SRR980586	AUS 0098	17	nil	VSE	100	5295489	1059	351x	17	17	no	NA	0	0	NA	NA	no	NA	NA	no	NA	0	0	NA	NA	no	NA	NA	no	NA	0	0	NA	NA	no	NA	NA	no	NA	0	0	NA	NA	no	NA	NA	no	NA	0
SRR980587	AUS 0100	17	nil	VSE	100	13946198	2789	924x	17	17	no	NA	0	0	NA	NA	no	NA	NA	no	NA	0	0	NA	NA	no	NA	NA	no	NA	0	0	NA	NA	no	NA	NA	no	NA	0	0	NA	NA	no	NA	NA	no	NA	0
SRR980588	AUS 0101	22	nil	VSE	100	18118336	3624	1200x	22	22	no	NA	0	0	NA	NA	no	NA	NA	no	NA	0	0	NA	NA	no	NA	NA	no	NA	0	0	NA	NA	no	NA	NA	no	NA	0	0	NA	NA	no	NA	NA	no	NA	0
[truncated: 24 more columns]

## Sheet: Supplementary Table 2
ID	ERS	ERR	Source	Country	Region	Year	GyrA	Nal	Amp	Str	Sul	Tri	Cot	Cmp	Tet	dfrA1	aadA1	strA	strB	sul2	tetA	tetR	blaTEM	aadA1.1	sul1	dhfr3b	catA1	catB3	tetA.1	tetC	tetD	tetR.1	dfrA5	dfrA8	dfrA12	dfrA14	aadA2	bla.CTXM.15	bla.OXA.1	bla.OXA.10
1166	ERS009849	ERR025743	IP	France	Europe	1966	no	S	S	S	S	S	S	S	R	0	0	0	0	16	8	0	0	0	0	0	0	0	0	0	0	0	0	0	0	0	0	0	0	0
1167	ERS009850	ERR025744	IP	France	Europe	1967	no	S	S	S	S	S	S	S	S	0	0	14	6	0	0	0	0	0	0	0	0	0	0	0	0	0	0	0	0	0	0	0	0	0
1173	ERS009853	ERR025746	IP	France	Europe	1973	no	S	S	S	S	S	S	S	S	0	0	0	6	0	0	0	0	0	0	0	0	0	4	0	0	9	0	0	0	0	0	0	0	0
1263	ERS009847	ERR025741	IP	France	Europe	1963	no	S	S	S	S	S	S	S	S	0	0	0	0	13	0	0	0	0	0	0	0	0	0	0	0	0	0	0	0	0	0	0	0	0
1265	ERS009848	ERR025742	IP	France	Europe	1965	no	S	S	S	S	S	S	S	S	0	14	0	0	0	0	0	0	11	0	0	0	0	0	0	0	0	0	0	0	0	0	0	0	0
1267	ERS009851	ERR025735	IP	France	Europe	1967	no	S	S	S	S	S	S	S	S	0	0	0	0	0	0	0	0	0	0	0	0	0	0	0	0	0	0	0	0	0	0	0	0	0
1274	ERS009857	ERR025752	IP	France	Europe	1974	no	S	S	S	S	S	S	S	S	0	0	0	0	13	0	0	0	0	0	0	0	0	0	0	0	0	0	0	0	0	0	0	0	0
1460	ERS009844	ERR025738	IP	France	Europe	1960	no	S	S	S	S	S	S	S	S	0	0	0	0	18	0	0	0	0	0	0	0	0	0	0	0	0	0	0	0	0	0	0	0	0
1461	ERS009845	ERR025739	IP	France	Europe	1961	no	S	S	S	S	S	S	S	S	0	0	0	0	0	0	0	0	0	0	0	0	0	0	0	0	0	0	0	6	0	0	0	0	0
1567	ERS009852	ERR025736	IP	Senegal	North/West/Central Africa	1967	no	S	S	S	S	S	S	S	S	0	0	0	0	13	0	0	0	0	0	0	0	0	0	0	0	0	0	0	0	0	0	0	0	0
1761	ERS009846	ERR025740	IP	France	Europe	1961	no	S	S	S	S	S	S	S	S	0	0	0	0	0	4	17	0	0	0	0	0	0	0	0	0	0	0	0	0	0	0	0	0	0
19904011	ERS008181	ERR028694	SSSCRL	UK	Europe	1990	no	S	R	R	R	R	ND	S	R	100	100	100	100	100	100	100	100	80	0	0	23	0	13	0	0	12	0	0	37	0	0	0	0	0
19910761	ERS008163	ERR028675	SSSCRL	UK	Europe	1991	no	S	R	R	R	S	ND	S	S	0	0	99	100	96	19	12	100	0	0	0	0	0	0	0	0	0	4	0	9	0	0	0	0	0
19911483	ERS008172	ERR028673	SSSCRL	UK	Europe	1991	no	S	R	S	R	S	ND	S	R	49	70	100	100	100	76	97	100	56	0	0	0	0	25	0	0	32	9	0	35	0	35	0	0	0
19920319	ERS008173	ERR028674	SSSCRL	UK	Europe	1992	no	S	R	S	S	S	ND	S	S	16	2	62	33	51	41	0	100	0	0	0	0	0	13	11	0	0	18	0	9	0	0	0	0	0
19984123	ERS008178	ERR028691	SSSCRL	Mexico	Caribbean/Central America	1998	no	S	R	R	R	R	ND	S	R	41	10	55	34	53	59	50	100	8	0	0	0	0	13	0	0	0	0	0	6	0	0	0	0	0
20003593	ERS008175	ERR028688	SSSCRL	UK	Europe	2000	no	S	R	R	R	R	ND	S	R	0	26	30	16	0	44	29	0	20	0	0	0	0	0	20	19	0	0	0	8	0	0	0	0	0
20010007	ERS008190	ERR028702	SSSCRL	UK	Europe	2001	no	S	R	R	R	R	ND	S	R	100	100	87	82	100	66	91	0	88	0	0	0	0	100	100	100	100	0	0	47	10	0	0	3	3.12
20011685	ERS008182	ERR028695	SSSCRL	UK	Europe	2001	no	S	S	R	R	R	ND	S	R	100	100	100	100	100	100	100	0	80	0	0	0	0	22	0	0	24	0	0	51	10	0	0	0	0
20021122	ERS008176	ERR028689	SSSCRL	UK	Europe	2002	no	S	S	R	R	R	ND	S	R	100	100	100	100	100	100	100	0	80	0	0	0	0	0	11	46	0	0	0	37	11	0	0	0	0
20031275	ERS008177	ERR028690	SSSCRL	Iran	MiddleEast	2003	no	S	S	R	R	R	ND	S	R	100	100	100	100	100	98	100	0	80	0	0	0	0	0	0	0	0	0	0	29	10	0	0	0	0
20040489	ERS008179	ERR028692	SSSCRL	UK	Europe	2004	no	S	S	S	S	S	ND	S	S	42	38	47	55	0	24	18	0	30	0	0	0	0	5	22	20	11	0	0	16	0	0	0	0	0
20040880	ERS008167	ERR028679	SSSCRL	Sri Lanka	Central Asia	2004	gyrA-83L	R	R	S	S	R	ND	S	S	100	21	20	36	70	12	39	100	17	0	0	0	0	0	0	0	0	0	0	30	0	0	0	0	0
20040924	ERS008186	ERR028697	SSSCRL	Kenya	East Africa & Madagascar	2004	no	S	S	R	R	R	ND	S	R	100	100	100	100	100	100	100	0	80	0	0	0	0	21	0	9	24	0	0	40	12	0	0	0	0
20041367	ERS008164	ERR028676	SSSCRL	UK	Europe	2004	gyrA-83L	R	S	S	S	R	ND	S	S	100	15	38	21	15	14	5	0	13	0	0	0	0	0	0	0	0	0	0	22	0	0	0	0	0
20051272	ERS008162	ERR028671	SSSCRL	Egypt	Egypt	2005	no	S	S	R	R	R	ND	S	R	100	100	100	97	96	98	97	0	80	0	0	0	0	0	0	0	0	0	0	27	10	0	0	0	0
20051541	ERS008169	ERR028681	SSSCRL	Uzbekistan	Central Asia	2005	no	S	R	R	R	R	ND	R	R	100	100	100	100	100	100	100	0	80	0	0	0	0	0	0	0	0	0	0	38	0	0	0	0	0
20052631	ERS008180	ERR028693	SSSCRL	Peru	SouthAmerica	2005	no	S	R	R	R	R	ND	R	R	0	100	48	28	11	36	80	0	100	0	0	100	0	100	100	100	100	0	7	4	10	0	100	0	0
20060018	ERS008165	ERR028677	SSSCRL	Egypt	Egypt	2006	no	S	S	R	R	R	ND	S	R	100	100	100	100	100	100	100	0	82	0	0	0	0	0	0	0	0	8	0	33	10	0	0	0	0
20061309	ERS008174	ERR028684	SSSCRL	Egypt	Egypt	2006	no	S	S	R	R	R	ND	S	R	100	100	100	100	100	100	100	0	80	0	0	0	0	0	0	0	12	0	0	49	0	0	0	0	0
20061758	ERS008171	ERR028672	SSSCRL	Dominican Republic	Caribbean/Central America	2006	no	S	R	R	R	R	ND	S	R	0	36	100	100	100	15	12	100	29	0	0	0	0	100	100	14	100	100	0	3	0	0	0	0	0
20062087	ERS008187	ERR028699	SSSCRL	Egypt_Tunisia	Egypt	2006	no	S	S	R	S	R	ND	S	S	100	100	91	99	99	74	94	0	80	0	0	0	0	35	32	59	0	0	0	33	12	0	0	0	0
20062313	ERS008191	ERR028703	SSSCRL	Nepal	Central Asia	2006	no	R	S	R	R	R	ND	S	R	100	100	89	25	100	36	44	0	80	0	0	0	0	100	100	100	100	4	0	38	12	0	0	0	0
20071599	ERS008188	ERR028700	SSSCRL	UK	Europe	2007	no	S	R	R	R	R	ND	S	R	100	91	100	100	100	100	100	100	73	0	0	0	0	100	100	51	100	38	0	36	0	0	0	0	0
20081885	ERS008166	ERR028678	SSSCRL	UK	Europe	2008	no	S	R	R	R	R	ND	S	R	100	100	100	100	100	100	100	100	80	0	0	0	0	0	0	0	0	37	0	23	11	100	0	0	0
2073	ERS009854	ERR025749	IP	France	Europe	1973	no	S	S	S	S	S	S	S	S	0	14	13	0	13	0	0	0	11	0	0	0	0	0	0	0	0	0	0	0	0	0	0	0	0
2225	ERS009868	ERR025764	IP	French Guiana	SouthAmerica	2000	no	S	S	R	R	R	R	S	R	100	100	0	13	99	0	0	0	79	12	0	0	0	100	100	100	100	0	0	23	0	0	0	0	0
2574	ERS009858	ERR025753	IP	France	Europe	1974	no	S	S	R	R	S	S	S	S	23	0	100	100	100	3	0	0	0	0	0	0	0	0	0	0	0	0	0	0	0	0	0	0	0
259	ERS009843	ERR025737	IP	France	Europe	1959	no	S	S	S	S	S	S	S	S	0	0	0	0	84	11	15	0	0	0	0	0	0	0	0	0	0	0	0	0	0	0	0	0	0
273	ERS009855	ERR025750	IP	Senegal	North/West/Central Africa	1973	no	S	S	S	S	S	S	S	S	0	0	0	6	13	0	0	0	0	0	0	0	0	0	0	0	0	0	0	0	0	0	0	0	0
31382	ERS009871	ERR025767	IP	Israel	MiddleEast	2003	no	S	R	R	R	S	S	R	R	100	100	100	100	100	3	0	100	80	0	0	16	0	0	8	13	0	38	0	28	11	0	0	0	0
32222	ERS009872	ERR025768	IP	Cuba	Caribbean/Central America	2003	no	S	S	R	R	R	R	S	R	100	100	100	100	100	100	100	0	79	0	0	0	0	0	0	0	0	0	0	29	7	0	0	0	0
36224	ERS009873	ERR025759	IP	Senegal	North/West/Central Africa	2003	no	S	S	R	R	R	R	S	R	100	100	100	100	100	100	100	0	80	0	0	0	0	8	0	0	0	0	0	28	7	0	0	0	0
373	ERS009856	ERR025751	IP	Cameroon	North/West/Central Africa	1973	no	S	S	S	S	S	S	S	S	0	0	27	0	0	0	0	0	0	0	0	0	0	9	0	0	0	0	0	0	0	0	0	0	0
41191	ERS009875	ERR024604	IP	Tanzania	East Africa & Madagascar	2004	no	S	S	S	S	S	S	S	S	0	0	13	0	13	0	0	0	0	0	0	0	0	0	0	0	0	0	0	0	0	0	0	0	0
4374	ERS009859	ERR025754	IP	France	Europe	1974	no	S	S	S	R	S	S	S	R	0	24	13	0	100	3	0	0	20	0	0	0	0	100	100	100	100	0	0	0	0	0	0	0	0
4474	ERS009860	ERR025755	IP	France	Europe	1974	no	S	S	S	S	S	S	S	S	0	0	12	8	0	0	0	0	0	0	0	0	0	0	0	0	0	0	0	0	0	0	0	0	0
476	ERS009861	ERR025756	IP	France	Europe	1976	no	S	S	S	S	S	S	S	S	0	0	0	0	0	0	0	0	0	0	0	0	0	0	0	0	0	0	0	0	0	0	0	0	0
54178	ERS009832	ERR025726	IP	Sweden	Europe	1945	no	S	S	S	S	S	S	S	S	0	0	0	0	0	0	0	0	0	0	0	0	0	0	0	0	0	0	0	0	0	0	0	0	0
54179	ERS009833	ERR025727	IP	Sweden	Europe	1944	no	S	S	S	S	S	S	S	S	0	0	0	0	0	0	0	0	0	0	0	0	0	9	37	26	17	0	8	0	0	0	0	0	0
54181	ERS009834	ERR025728	IP	Sweden	Europe	1945	no	S	S	S	S	S	S	S	S	0	0	0	0	0	0	0	0	0	0	0	0	0	0	0	0	0	0	0	0	0	0	0	0	0
54184	ERS009835	ERR025729	IP	Sweden	Europe	1945	no	S	S	S	S	S	S	S	S	0	0	0	13	13	0	0	0	0	0	0	0	0	0	0	0	0	0	0	0	0	0	0	0	0
54185	ERS009836	ERR025730	IP	Denmark	Europe	1945	no	S	S	S	S	S	S	S	S	0	0	0	0	13	0	0	0	0	0	0	0	0	0	0	0	0	0	0	0	0	0	0	0	0
54190	ERS009837	ERR025731	IP	Sweden	Europe	1945	no	S	S	S	S	S	S	S	S	0	0	0	0	0	0	0	0	0	0	0	0	0	0	0	0	0	0	0	0	0	0	0	0	0
54210	ERS009838	ERR025732	IP	Sweden	Europe	1943	no	S	S	S	S	S	S	S	S	0	0	13	10	0	17	0	0	0	0	0	0	0	0	0	0	0	0	0	0	0	0	0	0	0
54213	ERS009839	ERR025722	IP	France	Europe	1945	no	S	S	S	S	S	S	S	S	0	14	0	0	13	0	0	0	11	0	0	0	0	0	0	0	0	0	0	0	0	0	0	0	0
54216	ERS009840	ERR025723	IP	Sweden	Europe	1946	no	S	S	S	S	S	S	S	S	0	0	0	0	0	0	0	0	0	0	0	0	0	0	0	0	0	0	0	0	0	0	0	0	0
54228	ERS009841	ERR025724	IP	Sweden	Europe	1947	no	S	S	S	S	S	S	S	S	11	0	0	0	0	0	0	0	0	0	0	0	0	0	0	0	0	0	0	0	0	0	0	0	0
55623	ERS009876	ERR024607	IP	Morocco	North/West/Central Africa	2005	no	S	S	S	S	S	S	S	S	0	0	10	16	13	0	0	0	0	0	0	0	0	0	0	0	0	0	0	0	0	0	0	0	0
5827	ERS009869	ERR025765	IP	Madagascar	East Africa & Madagascar	2000	no	S	S	S	R	R	R	S	S	23	0	27	5	0	0	0	0	21	100	0	0	0	0	16	0	0	39	17	0	0	0	0	0	0
60108	ERS009877	ERR024608	IP	French Guiana	SouthAmerica	2006	no	S	S	R	R	R	R	S	R	100	100	100	100	100	100	100	0	80	0	0	0	0	0	0	0	0	0	0	29	8	0	0	0	0
62542	ERS009878	ERR024609	IP	Burkina Faso	North/West/Central Africa	2006	no	S	S	R	R	R	R	S	R	100	100	100	100	100	100	100	0	80	0	0	0	0	0	0	0	0	0	0	35	9	0	0	0	0
65179	ERS009879	ERR024610	IP	Senegal	North/West/Central Africa	2006	gyrA-83L	R	S	R	R	R	R	S	R	100	0	10	13	13	8	0	0	0	0	0	0	0	0	0	0	0	0	0	35	0	0	0	0	0
65387	ERS009880	ERR024611	IP	Morocco	North/West/Central Africa	2006	no	S	S	R	R	R	R	S	R	100	0	0	0	0	0	0	0	0	0	0	0	0	0	0	0	0	0	0	28	0	0	0	0	0
65623	ERS009881	ERR024612	IP	Morocco	North/West/Central Africa	2006	no	S	S	R	R	R	R	S	R	100	100	0	24	0	0	0	0	80	0	0	0	0	0	0	0	0	0	0	30	10	0	0	0	0
658	ERS009842	ERR025734	IP	France	Europe	1958	no	S	S	S	R	S	S	S	S	0	33	32	24	100	37	0	0	27	0	0	0	0	0	0	0	0	0	0	3	0	0	0	0	0
66396	ERS009883	ERR024614	IP	France	Europe	2006	no	S	S	S	S	R	S	S	S	100	27	34	32	0	0	8	0	21	0	0	0	0	0	0	0	0	0	0	29	0	0	0	0	0
66470	ERS009884	ERR024605	IP	Haiti	Caribbean/Central America	2006	no	S	R	R	R	R	R	S	R	16	0	18	19	0	13	28	0	0	0	0	0	0	0	0	0	0	0	0	10	0	0	0	0	0
74369	ERS009885	ERR024606	IP	France	Europe	2007	no	S	R	R	R	R	R	S	S	11	7	100	100	100	3	0	100	5	0	0	0	0	0	0	0	0	0	0	71	0	0	0	0	0
8883	ERS009862	ERR025747	IP	France	Europe	1983	no	S	S	S	S	S	S	S	S	11	7	0	0	0	0	0	0	5	0	0	0	0	0	0	0	0	0	0	0	0	0	0	0	0
970044	ERS009863	ERR025748	IP	New Caledonia	Pacific	1997	no	S	S	R	S	R	S	S	S	100	100	3	10	0	0	0	0	79	0	0	0	0	0	0	0	0	0	0	30	7	0	0	0	0
9810267	ERS009866	ERR025762	IP	Madagascar	East Africa & Madagascar	1998	no	S	S	S	S	S	S	S	S	0	0	27	13	0	0	0	0	0	0	0	16	0	0	0	0	0	3	0	0	0	0	0	0	0
988743	ERS009864	ERR025758	IP	French Guiana	SouthAmerica	1998	no	S	S	S	S	S	S	S	S	0	0	13	13	0	8	0	0	3	0	0	47	0	42	45	68	30	0	0	0	0	0	24	0	0
989560	ERS009865	ERR025761	IP	Madagascar	East Africa & Madagascar	1998	no	S	R	R	S	S	S	R	R	23	100	0	0	0	0	0	0	100	0	0	100	0	100	100	100	100	0	14	0	0	0	100	0	0
998911	ERS009867	ERR025763	IP	France	Europe	1999	no	S	R	S	S	S	S	S	S	25	0	0	0	0	0	0	100	0	0	0	0	0	9	28	26	0	0	0	0	0	0	12	0	0
CS1	ERS008194	ERR028706	UEC	Brazil	SouthAmerica	1997	no	ND	S	R	ND	ND	R	S	R	67	37	58	38	47	34	26	0	29	0	0	0	0	15	0	0	16	0	0	3	0	0	0	0	0
CS14	ERS008185	ERR028687	UEC	Brazil	SouthAmerica	2001	no	ND	S	S	ND	ND	R	S	R	100	100	38	38	100	11	45	0	80	0	0	0	0	100	100	100	100	0	0	45	10	0	10	0	0
CS2	ERS008168	ERR028680	UEC	Brazil	SouthAmerica	1997	no	ND	R	R	ND	ND	R	S	S	0	1	100	100	100	21	12	100	0	0	0	0	0	13	0	0	0	100	0	6	0	0	0	0	0
CS20	ERS008183	ERR028685	UEC	Brazil	SouthAmerica	2002	no	ND	S	S	ND	ND	R	S	R	100	100	68	59	100	24	47	0	80	0	0	27	0	100	100	100	100	0	0	54	12	0	0	0	0
CS6	ERS008184	ERR028686	UEC	Brazil	SouthAmerica	2000	no	ND	S	R	ND	ND	R	S	R	100	100	0	18	100	12	23	0	81	0	0	0	0	100	100	100	100	8	0	31	0	0	0	0	0
CS7	ERS008192	ERR028704	UEC	Brazil	SouthAmerica	2000	no	ND	S	R	ND	ND	R	S	R	100	100	69	27	100	25	34	0	89	0	0	9	0	100	100	100	100	8	0	38	10	0	0	0	0
CS8	ERS008193	ERR028705	UEC	Brazil	SouthAmerica	2000	gyrA-83L	ND	S	R	ND	ND	R	S	R	100	65	100	100	100	100	100	0	64	0	0	0	0	65	32	35	43	8	6	39	0	0	0	0	0
IB1	ERS009897	ERR024616	IVI	Korea	Korea	2003	gyrA-83L	R	R	R	ND	ND	R	S	R	100	98	100	100	100	100	100	100	96	100	0	0	0	0	16	0	0	41	99	27	100	0	0	0	0
IB10	ERS009900	ERR024622	IVI	Korea	Korea	2003	gyrA-83L	R	R	R	ND	ND	R	S	R	100	34	100	100	100	100	100	0	29	0	0	0	0	0	0	0	0	0	0	29	0	0	0	13	13.48
IB1970	ERS009803	ERR025683	IVI	Vietnam	Vietnam	2001	no	S	R	R	ND	ND	R	S	S	100	100	0	0	0	0	0	0	79	19	0	0	0	0	16	0	0	0	0	20	0	0	0	0	0
IB1976	ERS009804	ERR025684	IVI	Vietnam	Vietnam	2002	gyrA-87G	R	R	R	ND	ND	R	S	S	100	100	0	0	0	0	0	0	79	12	0	0	0	0	0	0	0	0	0	27	0	0	0	0	0
IB1980	ERS009805	ERR025685	IVI	Vietnam	Vietnam	2002	no	S	R	R	ND	ND	R	S	S	100	100	0	0	0	0	0	0	80	29	0	16	0	4	0	0	0	0	0	29	0	0	0	0	0
IB1985	ERS009806	ERR025695	IVI	Vietnam	Vietnam	2002	no	S	R	R	ND	ND	R	S	R	100	100	100	100	100	100	100	0	80	0	0	0	0	0	0	0	0	0	0	24	0	0	0	0	0
IB1987	ERS009807	ERR025699	IVI	Vietnam	Vietnam	2002	gyrA-83L	R	R	R	ND	ND	R	S	R	100	100	100	100	100	100	100	0	85	0	0	0	0	0	0	0	0	0	0	49	10	0	0	0	0
IB1990	ERS009808	ERR025700	IVI	Vietnam	Vietnam	2003	no	S	R	R	ND	ND	R	S	R	100	100	100	100	100	100	100	100	100	0	0	0	0	0	0	0	0	41	0	97	7	0	0	0	0
IB1993	ERS009809	ERR025701	IVI	Vietnam	Vietnam	2003	no	S	R	R	ND	ND	R	S	S	100	100	54	23	24	21	36	0	85	0	0	0	0	0	0	0	0	0	0	26	7	0	0	0	0
IB1995	ERS009810	ERR025702	IVI	Vietnam	Vietnam	2003	gyrA-87G	R	R	R	ND	ND	R	S	R	100	100	100	100	100	100	100	0	79	0	0	0	0	0	0	0	0	0	0	28	7	0	0	0	0
IB1997	ERS009811	ERR025703	IVI	Vietnam	Vietnam	2003	gyrA-83L	R	R	R	ND	ND	R	S	R	100	100	100	100	100	100	100	0	80	0	0	0	0	0	0	0	0	0	0	38	7	0	0	0	0
IB2	ERS009898	ERR024620	IVI	Korea	Korea	2003	no	S	R	R	ND	ND	R	S	R	100	100	100	100	100	100	100	0	100	100	0	0	0	0	0	0	0	39	20	30	8	0	0	0	0
IB2000	ERS009812	ERR025704	IVI	Vietnam	Vietnam	2003	no	S	R	R	ND	ND	R	S	S	100	100	7	19	13	31	30	0	80	0	0	0	0	0	0	0	0	0	0	17	7	0	0	0	0
IB2004	ERS009813	ERR025705	IVI	Vietnam	Vietnam	2003	no	S	R	R	ND	ND	R	S	S	100	100	9	13	21	0	0	0	80	12	0	0	0	0	0	0	0	0	0	30	7	0	0	0	0
IB2008	ERS009814	ERR025706	IVI	Vietnam	Vietnam	2003	no	S	R	R	ND	ND	R	S	R	100	100	39	26	28	37	19	0	80	0	0	0	0	0	0	0	0	0	0	25	0	0	0	0	0
IB2009	ERS009815	ERR025696	IVI	Vietnam	Vietnam	2003	no	S	R	R	ND	ND	R	S	S	100	100	20	11	0	29	8	0	80	0	0	0	0	0	0	0	0	0	0	25	0	0	0	0	0
IB2012	ERS009816	ERR025697	IVI	Vietnam	Vietnam	2001	gyrA-87Y	R	S	R	ND	ND	R	S	R	100	100	100	100	100	100	100	0	82	0	0	0	0	0	0	0	0	0	0	26	0	0	0	0	0
IB2013	ERS009817	ERR025698	IVI	Vietnam	Vietnam	2001	no	S	R	R	ND	ND	R	S	R	100	100	100	100	100	100	100	0	80	0	0	0	0	0	0	0	0	0	0	24	7	0	0	0	0
IB2015	ERS009818	ERR025708	IVI	Vietnam	Vietnam	2002	no	S	R	R	ND	ND	R	S	R	100	100	100	100	100	100	100	0	79	0	0	0	0	0	0	0	0	0	0	25	0	0	0	0	0
IB2018	ERS009819	ERR025712	IVI	Vietnam	Vietnam	2002	no	S	R	R	ND	ND	R	S	S	100	100	83	67	79	84	90	0	79	0	0	0	0	4	8	0	0	0	0	29	10	0	0	0	0
IB2024	ERS009820	ERR025713	IVI	Vietnam	Vietnam	2002	gyrA-87G	R	R	R	ND	ND	R	S	S	100	100	7	19	0	8	25	0	80	0	0	0	0	0	0	0	0	0	0	28	7	0	0	0	0
IB2026	ERS009821	ERR025714	IVI	Vietnam	Vietnam	2003	gyrA-87G	R	R	R	ND	ND	R	S	S	100	100	23	17	0	17	0	0	80	0	0	0	0	0	0	0	0	1	0	29	7	0	0	0	0
IB2493	ERS009822	ERR025715	IVI	Korea	Korea	NA	no	S	R	S	ND	ND	S	S	R	51	28	13	19	0	98	100	0	22	0	0	0	0	0	0	0	0	0	0	8	0	0	0	0	0
IB3	ERS009899	ERR024621	IVI	Korea	Korea	2003	gyrA-83L	R	R	R	ND	ND	R	S	S	100	100	86	95	100	85	85	100	100	100	0	0	100	0	0	0	0	39	0	30	9	0	0	100	100
IB3277	ERS009824	ERR025717	IVI	Pakistan	Central Asia	2002	no	S	R	R	ND	ND	R	S	R	100	7	100	100	100	100	100	0	11	23	0	0	0	0	0	0	0	0	0	35	7	0	0	0	0
IB3300	ERS009825	ERR025718	IVI	Pakistan	Central Asia	2002	no	S	R	R	ND	ND	R	S	R	100	100	100	100	100	100	100	0	80	0	0	0	0	0	0	0	0	0	0	32	8	0	0	0	0
IB3374	ERS009826	ERR025719	IVI	Pakistan	Central Asia	2002	no	S	R	R	ND	ND	R	S	R	100	100	100	100	100	100	100	0	80	0	0	0	0	0	0	0	0	0	0	27	11	0	0	0	0
IB3488	ERS009827	ERR025709	IVI	Pakistan	Central Asia	2003	gyrA-87Y	R	R	R	ND	ND	R	S	R	100	0	100	100	100	100	100	0	0	0	0	0	0	0	0	0	0	0	0	29	0	0	0	0	0
IB3507	ERS009828	ERR025710	IVI	Pakistan	Central Asia	2003	no	S	R	R	ND	ND	R	S	R	100	21	100	100	100	100	100	0	16	0	0	0	0	0	0	0	0	0	0	36	0	0	0	0	0
IB3580	ERS009829	ERR025711	IVI	Pakistan	Central Asia	2003	gyrA-87Y	R	R	R	ND	ND	R	S	R	100	0	100	100	100	100	100	0	0	0	0	0	0	0	0	0	0	0	0	29	0	0	0	0	0
IB3599	ERS009830	ERR025721	IVI	Pakistan	Central Asia	2003	no	S	R	R	ND	ND	R	S	R	100	14	100	100	100	100	100	0	16	0	4	8	0	30	0	39	32	0	0	17	0	0	0	0	0
IB48279	ERS009823	ERR025716	IVI, originally IP	France	Europe	1979	no	S	R	S	ND	ND	S	S	S	35	63	86	78	49	0	0	0	50	0	0	0	0	0	0	0	0	0	0	10	0	0	0	0	0
IB681	ERS009903	ERR024625	IVI	Korea	Korea	1991	no	S	R	R	ND	ND	R	S	R	100	100	13	13	17	0	17	100	99	100	0	0	0	0	0	0	0	41	98	29	100	0	0	0	0
IB683	ERS009904	ERR024626	IVI	Korea	Korea	1994	no	S	R	R	ND	ND	R	S	R	100	100	100	100	100	100	100	0	80	0	0	0	0	0	0	0	0	0	0	32	7	0	0	0	0
IB687	ERS009905	ERR024627	IVI	Korea	Korea	1998	gyrA-83L	R	R	R	ND	ND	R	S	R	100	100	100	100	100	100	100	0	80	0	0	0	0	0	0	0	0	0	0	33	10	0	0	0	0
IB690	ERS009906	ERR024617	IVI	Korea	Korea	2000	gyrA-83L	R	R	R	ND	ND	R	S	R	100	100	100	100	100	100	100	0	80	0	0	0	0	0	0	0	0	34	0	28	9	0	0	0	0
IB691	ERS009907	ERR024618	IVI	Korea	Korea	1999	gyrA-83L	R	R	R	ND	ND	R	S	R	100	100	100	100	100	100	100	0	99	100	0	0	0	9	0	0	0	41	100	31	100	0	0	0	0
IB694	ERS009908	ERR024619	IVI	Korea	Korea	1979	no	S	R	R	ND	ND	R	R	R	0	100	37	19	0	31	17	0	100	100	100	100	0	100	100	100	100	0	12	0	11	0	0	0	0
IB695	ERS009794	ERR025682	IVI	Korea	Korea	1983	gyrA-87G	R	R	R	ND	ND	R	R	R	0	100	0	0	0	0	0	0	100	100	100	100	0	100	100	100	100	0	0	3	7	0	0	0	0
IB696	ERS009795	ERR025686	IVI	Korea	Korea	1980	no	S	R	R	ND	ND	R	R	R	0	100	0	0	0	0	0	0	100	100	100	100	0	100	100	100	100	0	19	0	7	0	0	0	0
IB697	ERS009796	ERR025687	IVI	Korea	Korea	1982	no	S	R	R	ND	ND	R	R	R	0	100	0	0	0	0	0	0	100	100	100	100	0	100	100	100	100	0	19	9	17	0	0	0	0
IB698	ERS009797	ERR025688	IVI	Korea	Korea	1983	no	S	R	R	ND	ND	R	R	R	0	100	0	0	0	0	0	0	100	100	100	100	0	100	100	100	100	0	22	0	10	0	0	0	0
IB713	ERS009798	ERR025689	IVI	Korea	Korea	1981	no	S	R	R	ND	ND	R	S	S	0	100	13	0	0	0	0	0	100	100	100	33	0	36	16	0	40	0	0	0	0	0	0	0	0
IB716	ERS009799	ERR025690	IVI	Korea	Korea	1981	gyrA-83L	R	R	R	ND	ND	R	R	R	33	100	60	51	21	23	17	0	100	100	100	100	0	100	100	100	100	0	14	0	7	0	0	0	0
IB717	ERS009800	ERR025691	IVI	Korea	Korea	1982	gyrA-83L	R	R	S	ND	ND	S	S	S	0	0	0	0	0	0	0	0	0	46	15	0	0	0	0	0	0	0	0	7	0	0	0	0	0
IB739	ERS009801	ERR025692	IVI	Korea	Korea	1985	gyrA-87G	R	R	S	ND	ND	S	S	S	0	40	0	0	0	0	0	0	44	17	23	33	0	27	0	0	9	0	0	0	0	0	0	0	0
IB748	ERS009802	ERR025693	IVI	Korea	Korea	1987	no	S	R	R	ND	ND	R	R	R	0	100	0	0	0	0	0	0	100	100	100	100	0	100	100	100	100	0	17	0	7	0	0	0	0
pWR105	ERS009831	ERR025725	IVI, originally IP	France	Europe	1979	no	S	R	S	ND	ND	S	S	S	43	0	98	94	100	83	90	0	0	0	0	0	0	0	0	0	0	0	0	0	0	0	0	0	0

## Sheet: Supplementary Table 3
Reference_ID	Protein_ID	Start	End	Antibiotic
GQ983346	ADN79103.1	1	861	blaTem
JN003856.1	AEM36717.1	214	1044	blaOXA-1
DQ321671	ABD04055.1	1495	2295	blaOXA-10
DQ915953	ABK06381.1	49	924	blaCTXM-15
NC_007384	WP_001206315.1	4110458	4111246	aada1
NC_002134	NP_052897.3	13536	14546	aada1
NC_009345	WP_001082319.1	6656	7459	strA
NC_009345	WP_000480968.1	7459	8295	strB
X68227	CAA48308.1	166	945	aadA2
NC_009345	WP_001043267.1	5780	6595	sul2
NC_002134	NP_052895.3	12192	13058	sul1
NC_007384	WP_000777554.1	4111923	4112396	dfrA1
AY162283	AAN85115.1	5616	6095	dfhr3b
X12868	CAA31356.1	1306	1779	dfrA5
U10186	AAA68493.1	711	1220	dfrA8
Z50804	CAA90687.1	235	708	dfrA14
Z21672	CAA79767.1	310	807	dfrA12
DQ321671	ABD04054.1	794	1426	catB3
NC_009345	WP_000804063.1	1230	2429	tetA
NC_009345	WP_000164043.1	474	1124	tetR
J01830	AAB59094.1	1608	2813	tetA
J01830	AAB59095.1	2926	3519	tetC
J01830	AAB59096.1	3607	4023	tetD
J01830	AAB59093.1	903	1526	tetR

## Sheet: Supplementary Table 4
Antibiotic	ARIBA cluster	ARIBA name	SRST2 name
Amp	CTX_M_1+	CTX_M_1.3001864.X92506.0_876.1916	128__CTX-M-1+__CTX-M-1.3001864.X92506.0-876.1916__303
Amp	CTX_M_1+	CTX_M_10.3001873.AY598759.0_876.1995	128__CTX-M-1+__CTX-M-10.3001873.AY598759.0-876.1995__304
Amp	CTX_M_1+	CTX_M_101.3001960.HQ398214.249_1125.865	128__CTX-M-1+__CTX-M-101.3001960.HQ398214.249-1125.865__306
Amp	CTX_M_1+	CTX_M_103.3001962.HG423149.39_915.1026	128__CTX-M-1+__CTX-M-103.3001962.HG423149.39-915.1026__308
Amp	CTX_M_1+	CTX_M_114.3001974.GQ351346.0_876.1980	128__CTX-M-1+__CTX-M-114.3001974.GQ351346.0-876.1980__314
Amp	CTX_M_1+	CTX_M_116.3001976.JF966749.157_1033.824	128__CTX-M-1+__CTX-M-116.3001976.JF966749.157-1033.824__316
Amp	CTX_M_1+	CTX_M_117.3001977.JN227085.351_1227.906	128__CTX-M-1+__CTX-M-117.3001977.JN227085.351-1227.906__317
Amp	CTX_M_1+	CTX_M_12.3001875.AF305837.0_876.1008	128__CTX-M-1+__CTX-M-12.3001875.AF305837.0-876.1008__318
Amp	CTX_M_1+	CTX_M_132.3001991.JX313020.0_876.1861	128__CTX-M-1+__CTX-M-132.3001991.JX313020.0-876.1861__328
Amp	CTX_M_1+	CTX_M_136.3001995.KC351754.157_1033.2042	128__CTX-M-1+__CTX-M-136.3001995.KC351754.157-1033.2042__330
Amp	CTX_M_1+	CTX_M_139.3001997.KC107824.0_876.866	128__CTX-M-1+__CTX-M-139.3001997.KC107824.0-876.866__332
Amp	CTX_M_1+	CTX_M_142.3002000.KF240809.0_876.1105	128__CTX-M-1+__CTX-M-142.3002000.KF240809.0-876.1105__335
Amp	CTX_M_1+	CTX_M_144.3002002.KJ020573.274_1150.1185	128__CTX-M-1+__CTX-M-144.3002002.KJ020573.274-1150.1185__336
Amp	CTX_M_1+	CTX_M_15.3001878.AY044436.1435_2311.1430	128__CTX-M-1+__CTX-M-15.3001878.AY044436.1435-2311.1430__339
Amp	CTX_M_1+	CTX_M_155.3003163.KM211508.0_876.1666	128__CTX-M-1+__CTX-M-155.3003163.KM211508.0-876.1666__342
Amp	CTX_M_1+	CTX_M_156.3003164.KM211509.0_876.1741	128__CTX-M-1+__CTX-M-156.3003164.KM211509.0-876.1741__343
Amp	CTX_M_1+	CTX_M_157.3003165.KM211510.0_876.1819	128__CTX-M-1+__CTX-M-157.3003165.KM211510.0-876.1819__344
Amp	CTX_M_1+	CTX_M_158.3003166.KM211691.0_876.1902	128__CTX-M-1+__CTX-M-158.3003166.KM211691.0-876.1902__345
Amp	CTX_M_1+	CTX_M_22.3001884.AY080894.3_879.1334	128__CTX-M-1+__CTX-M-22.3001884.AY080894.3-879.1334__353
Amp	CTX_M_1+	CTX_M_23.3001885.AF488377.62_938.1411	128__CTX-M-1+__CTX-M-23.3001885.AF488377.62-938.1411__354
Amp	CTX_M_1+	CTX_M_28.3001890.AJ549244.0_876.1780	128__CTX-M-1+__CTX-M-28.3001890.AJ549244.0-876.1780__359
Amp	CTX_M_1+	CTX_M_29.3001891.AY267213.0_876.1862	128__CTX-M-1+__CTX-M-29.3001891.AY267213.0-876.1862__360
Amp	CTX_M_1+	CTX_M_3.3001866.Y10278.0_876.1965	128__CTX-M-1+__CTX-M-3.3001866.Y10278.0-876.1965__361
Amp	CTX_M_1+	CTX_M_30.3001892.AY292654.0_876.2043	128__CTX-M-1+__CTX-M-30.3001892.AY292654.0-876.2043__362
Amp	CTX_M_1+	CTX_M_32.3001894.AJ557142.0_876.867	128__CTX-M-1+__CTX-M-32.3001894.AJ557142.0-876.867__364
Amp	CTX_M_1+	CTX_M_33.3001895.AY238472.12_888.948	128__CTX-M-1+__CTX-M-33.3001895.AY238472.12-888.948__365
Amp	CTX_M_1+	CTX_M_34.3001896.AY515297.0_876.1028	128__CTX-M-1+__CTX-M-34.3001896.AY515297.0-876.1028__366
Amp	CTX_M_1+	CTX_M_36.3001898.AB177384.0_876.1186	128__CTX-M-1+__CTX-M-36.3001898.AB177384.0-876.1186__368
Amp	CTX_M_1+	CTX_M_37.3001899.AY649755.17_893.1273	128__CTX-M-1+__CTX-M-37.3001899.AY649755.17-893.1273__369
Amp	CTX_M_1+	CTX_M_42.3001904.DQ061159.346_1222.1742	128__CTX-M-1+__CTX-M-42.3001904.DQ061159.346-1222.1742__375
Amp	CTX_M_1+	CTX_M_52.3001914.DQ223685.0_876.1335	128__CTX-M-1+__CTX-M-52.3001914.DQ223685.0-876.1335__386
Amp	CTX_M_1+	CTX_M_53.3001915.DQ268764.5891_6767.1412	128__CTX-M-1+__CTX-M-53.3001915.DQ268764.5891-6767.1412__387
Amp	CTX_M_1+	CTX_M_54.3001916.DQ303459.2174_3050.1478	128__CTX-M-1+__CTX-M-54.3001916.DQ303459.2174-3050.1478__388
Amp	CTX_M_1+	CTX_M_55.3001917.DQ885477.0_876.1552	128__CTX-M-1+__CTX-M-55.3001917.DQ885477.0-876.1552__389
Amp	CTX_M_1+	CTX_M_58.3001919.EF210159.0_876.1705	128__CTX-M-1+__CTX-M-58.3001919.EF210159.0-876.1705__391
Amp	CTX_M_1+	CTX_M_60.3001921.AM411407.0_876.1966	128__CTX-M-1+__CTX-M-60.3001921.AM411407.0-876.1966__394
Amp	CTX_M_1+	CTX_M_61.3001922.EF219142.10_886.2044	128__CTX-M-1+__CTX-M-61.3001922.EF219142.10-886.2044__395
Amp	CTX_M_1+	CTX_M_62.3001923.EF219134.2125_3001.787	128__CTX-M-1+__CTX-M-62.3001923.EF219134.2125-3001.787__396
Amp	CTX_M_1+	CTX_M_66.3001927.EF576988.239_1115.1107	128__CTX-M-1+__CTX-M-66.3001927.EF576988.239-1115.1107__400
Amp	CTX_M_1+	CTX_M_68.3001929.EU177100.4_880.1274	128__CTX-M-1+__CTX-M-68.3001929.EU177100.4-880.1274__402
Amp	CTX_M_1+	CTX_M_69.3001930.EU402393.0_876.1353	128__CTX-M-1+__CTX-M-69.3001930.EU402393.0-876.1353__403
Amp	CTX_M_1+	CTX_M_71.3001932.FJ815436.195_1071.1513	128__CTX-M-1+__CTX-M-71.3001932.FJ815436.195-1071.1513__405
Amp	CTX_M_1+	CTX_M_72.3001933.AY847148.8_884.1591	128__CTX-M-1+__CTX-M-72.3001933.AY847148.8-884.1591__406
Amp	CTX_M_1+	CTX_M_79.3001940.EF426798.0_876.769	128__CTX-M-1+__CTX-M-79.3001940.EF426798.0-876.769__410
Amp	CTX_M_1+	CTX_M_80.3001941.EU202673.0_876.909	128__CTX-M-1+__CTX-M-80.3001941.EU202673.0-876.909__412
Amp	CTX_M_1+	CTX_M_82.3001943.DQ256091.98_974.1088	128__CTX-M-1+__CTX-M-82.3001943.DQ256091.98-974.1088__414
Amp	CTX_M_1+	CTX_M_96.3001956.AJ704396.0_876.950	128__CTX-M-1+__CTX-M-96.3001956.AJ704396.0-876.950__428
Amp	CTX_M_1+	blaCTXM_15.manually_added_DQ915953_ABK06381.1_49_924	128__CTX-M-1+__blaCTXM-15.manually-added-DQ915953-ABK06381.1-49-924__1658
Amp	OXA_1+	OXA_1.3001396.KJ510410.6950_7826.796	281__OXA-1+__OXA-1.3001396.KJ510410.6950-7826.796__801
Amp	OXA_1+	OXA_224.3001806.JN596991.2280_3111.1758	281__OXA-1+__OXA-224.3001806.JN596991.2280-3111.1758__897
Amp	OXA_1+	OXA_31.3001425.AF294653.753_1584.1211	281__OXA-1+__OXA-31.3001425.AF294653.753-1584.1211__938
Amp	OXA_1+	OXA_320.3001793.KF151169.0_831.1840	281__OXA-1+__OXA-320.3001793.KF151169.0-831.1840__946
Amp	OXA_1+	OXA_4.3001399.JN129451.1036_1867.1690	281__OXA-1+__OXA-4.3001399.JN129451.1036-1867.1690__1005
Amp	OXA_1+	OXA_47.3001781.AY237830.0_831.1614	281__OXA-1+__OXA-47.3001781.AY237830.0-831.1614__1021
Amp	OXA_1+	blaOXA_1.manually_added_JN003856.1_AEM36717.1_214_1044	281__OXA-1+__blaOXA-1.manually-added-JN003856.1-AEM36717.1-214-1044__1660
Amp	OXA_10+	OXA_10.3001405.AF205943.7511_8312.878	282__OXA-10+__OXA-10.3001405.AF205943.7511-8312.878__802
Amp	OXA_10+	OXA_101.3001439.AM412777.117_918.1042	282__OXA-10+__OXA-101.3001439.AM412777.117-918.1042__804
Amp	OXA_10+	OXA_11.3001406.Z22590.154_955.1522	282__OXA-10+__OXA-11.3001406.Z22590.154-955.1522__809
Amp	OXA_10+	OXA_13.3001408.U59183.939_1740.1523	282__OXA-10+__OXA-13.3001408.U59183.939-1740.1523__823
Amp	OXA_10+	OXA_142.3001803.EU358785.720_1521.1204	282__OXA-10+__OXA-142.3001803.EU358785.720-1521.1204__834
Amp	OXA_10+	OXA_145.3001804.FJ790516.1287_2085.1451	282__OXA-10+__OXA-145.3001804.FJ790516.1287-2085.1451__837
Amp	OXA_10+	OXA_147.3001801.FJ848783.1270_2071.1602	282__OXA-10+__OXA-147.3001801.FJ848783.1270-2071.1602__839
Amp	OXA_10+	OXA_183.3001475.HQ111474.1056_1857.1526	282__OXA-10+__OXA-183.3001475.HQ111474.1056-1857.1526__868
Amp	OXA_10+	OXA_19.3001414.AF043381.943_1744.1681	282__OXA-10+__OXA-19.3001414.AF043381.943-1744.1681__870
Amp	OXA_10+	OXA_233.3001495.KJ657570.0_801.1209	282__OXA-10+__OXA-233.3001495.KJ657570.0-801.1209__906
Amp	OXA_10+	OXA_240.3001499.JX089628.0_801.1684	282__OXA-10+__OXA-240.3001499.JX089628.0-801.1684__912
Amp	OXA_10+	OXA_246.3001807.KF711993.0_801.886	282__OXA-10+__OXA-246.3001807.KF711993.0-801.886__918
Amp	OXA_10+	OXA_251.3001500.JN118546.1761_2562.1375	282__OXA-10+__OXA-251.3001500.JN118546.1761-2562.1375__924
Amp	OXA_10+	OXA_256.3001502.HE616889.1826_2627.1685	282__OXA-10+__OXA-256.3001502.HE616889.1826-2627.1685__928
Amp	OXA_10+	OXA_28.3001423.AF231133.1345_2146.887	282__OXA-10+__OXA-28.3001423.AF231133.1345-2146.887__934
Amp	OXA_10+	OXA_35.3001429.AF315786.1313_2114.975	282__OXA-10+__OXA-35.3001429.AF315786.1313-2114.975__965
Amp	OXA_10+	OXA_454.3003610.LC037981.0_801.2122	282__OXA-10+__OXA-454.3003610.LC037981.0-801.2122__1019
Amp	OXA_10+	OXA_56.3001795.AY445080.0_801.1056	282__OXA-10+__OXA-56.3001795.AY445080.0-801.1056__1030
Amp	OXA_10+	OXA_7.3001402.X75562.134_935.894	282__OXA-10+__OXA-7.3001402.X75562.134-935.894__1044
Amp	OXA_10+	OXA_74.3001798.AJ854182.0_801.1305	282__OXA-10+__OXA-74.3001798.AJ854182.0-801.1305__1048
Amp	OXA_10+	blaOXA_10.manually_added_DQ321671_ABD04055.1_1495_2295	282__OXA-10+__blaOXA-10.manually-added-DQ321671-ABD04055.1-1495-2295__1661
Amp	TEM_1+	TEM_1.3000873.AL513383.161910_162771.1951	361__TEM-1+__TEM-1.3000873.AL513383.161910-162771.1951__1365
Amp	TEM_1+	TEM_10.3000882.AF093512.197_1058.2029	361__TEM-1+__TEM-10.3000882.AF093512.197-1058.2029__1366
Amp	TEM_1+	TEM_101.3000964.AF495873.0_861.842	361__TEM-1+__TEM-101.3000964.AF495873.0-861.842__1367
Amp	TEM_1+	TEM_102.3000965.AY040093.68_929.923	361__TEM-1+__TEM-102.3000965.AY040093.68-929.923__1368
Amp	TEM_1+	TEM_104.3000967.AF516719.214_1075.995	361__TEM-1+__TEM-104.3000967.AF516719.214-1075.995__1369
Amp	TEM_1+	TEM_105.3000968.AF516720.214_1075.1071	361__TEM-1+__TEM-105.3000968.AF516720.214-1075.1071__1370
Amp	TEM_1+	TEM_106.3000969.AY101578.214_1075.1153	361__TEM-1+__TEM-106.3000969.AY101578.214-1075.1153__1371
Amp	TEM_1+	TEM_107.3000970.AY101764.206_1067.1240	361__TEM-1+__TEM-107.3000970.AY101764.206-1067.1240__1372
Amp	TEM_1+	TEM_108.3000971.AF506748.38_899.1320	361__TEM-1+__TEM-108.3000971.AF506748.38-899.1320__1373
Amp	TEM_1+	TEM_109.3000972.AY628175.210_1071.1397	361__TEM-1+__TEM-109.3000972.AY628175.210-1071.1397__1374
Amp	TEM_1+	TEM_11.3000883.AY874537.177_1038.1488	361__TEM-1+__TEM-11.3000883.AY874537.177-1038.1488__1375
Amp	TEM_1+	TEM_110.3000973.AY072920.0_861.1566	361__TEM-1+__TEM-110.3000973.AY072920.0-861.1566__1376
Amp	TEM_1+	TEM_111.3000974.AF468003.0_861.1643	361__TEM-1+__TEM-111.3000974.AF468003.0-861.1643__1377
Amp	TEM_1+	TEM_112.3000975.AY589493.166_1027.1719	361__TEM-1+__TEM-112.3000975.AY589493.166-1027.1719__1378
Amp	TEM_1+	TEM_113.3000976.AY589494.193_1054.1795	361__TEM-1+__TEM-113.3000976.AY589494.193-1054.1795__1379
Amp	TEM_1+	TEM_114.3000977.AY589495.181_1042.1879	361__TEM-1+__TEM-114.3000977.AY589495.181-1042.1879__1380
Amp	TEM_1+	TEM_115.3000978.AF535127.208_1069.1952	361__TEM-1+__TEM-115.3000978.AF535127.208-1069.1952__1381
Amp	TEM_1+	TEM_116.3000979.NC_002156.1429_2290.2030	361__TEM-1+__TEM-116.3000979.NC-002156.1429-2290.2030__1382
Amp	TEM_1+	TEM_12.3000884.M88143.367_1228.996	361__TEM-1+__TEM-12.3000884.M88143.367-1228.996__1383
Amp	TEM_1+	TEM_120.3000982.AY243512.208_1069.1072	361__TEM-1+__TEM-120.3000982.AY243512.208-1069.1072__1384
Amp	TEM_1+	TEM_121.3000983.AY271267.0_861.1154	361__TEM-1+__TEM-121.3000983.AY271267.0-861.1154__1385
Amp	TEM_1+	TEM_122.3000984.AY307100.0_861.1241	361__TEM-1+__TEM-122.3000984.AY307100.0-861.1241__1386
Amp	TEM_1+	TEM_123.3000985.AY327539.0_858.1321	361__TEM-1+__TEM-123.3000985.AY327539.0-858.1321__1387
Amp	TEM_1+	TEM_124.3000986.AY327540.0_858.1398	361__TEM-1+__TEM-124.3000986.AY327540.0-858.1398__1388
Amp	TEM_1+	TEM_125.3000987.AY628176.75_936.1489	361__TEM-1+__TEM-125.3000987.AY628176.75-936.1489__1389
Amp	TEM_1+	TEM_126.3000988.AY628199.203_1064.1567	361__TEM-1+__TEM-126.3000988.AY628199.203-1064.1567__1390
Amp	TEM_1+	TEM_127.3000989.AY368236.0_861.1644	361__TEM-1+__TEM-127.3000989.AY368236.0-861.1644__1391
Amp	TEM_1+	TEM_128.3000990.AY368237.0_861.1720	361__TEM-1+__TEM-128.3000990.AY368237.0-861.1720__1392
Amp	TEM_1+	TEM_129.3000993.AJ746225.0_861.1796	361__TEM-1+__TEM-129.3000993.AJ746225.0-861.1796__1393
Amp	TEM_1+	TEM_130.3000994.AJ866988.0_861.1880	361__TEM-1+__TEM-130.3000994.AJ866988.0-861.1880__1394
Amp	TEM_1+	TEM_132.3000996.AY491682.0_861.2031	361__TEM-1+__TEM-132.3000996.AY491682.0-861.2031__1395
Amp	TEM_1+	TEM_133.3000997.AY528425.0_861.844	361__TEM-1+__TEM-133.3000997.AY528425.0-861.844__1396
Amp	TEM_1+	TEM_134.3000998.AY574271.0_861.925	361__TEM-1+__TEM-134.3000998.AY574271.0-861.925__1397
Amp	TEM_1+	TEM_135.3000999.AJ634602.0_861.997	361__TEM-1+__TEM-135.3000999.AJ634602.0-861.997__1398
Amp	TEM_1+	TEM_136.3001000.AY826417.0_861.1073	361__TEM-1+__TEM-136.3001000.AY826417.0-861.1073__1399
Amp	TEM_1+	TEM_137.3001001.AM286274.0_861.1155	361__TEM-1+__TEM-137.3001001.AM286274.0-861.1155__1400
Amp	TEM_1+	TEM_138.3001002.AY853593.214_1075.1242	361__TEM-1+__TEM-138.3001002.AY853593.214-1075.1242__1401
Amp	TEM_1+	TEM_139.3001003.DQ072853.0_861.1322	361__TEM-1+__TEM-139.3001003.DQ072853.0-861.1322__1402
Amp	TEM_1+	TEM_141.3001004.AY956335.38_899.1399	361__TEM-1+__TEM-141.3001004.AY956335.38-899.1399__1403
Amp	TEM_1+	TEM_142.3001005.DQ388882.0_861.1490	361__TEM-1+__TEM-142.3001005.DQ388882.0-861.1490__1404
Amp	TEM_1+	TEM_143.3001006.DQ075245.217_1078.1568	361__TEM-1+__TEM-143.3001006.DQ075245.217-1078.1568__1405
Amp	TEM_1+	TEM_144.3001007.AM049399.0_861.1645	361__TEM-1+__TEM-144.3001007.AM049399.0-861.1645__1406
Amp	TEM_1+	TEM_145.3001012.DQ105528.0_861.1721	361__TEM-1+__TEM-145.3001012.DQ105528.0-861.1721__1407
Amp	TEM_1+	TEM_146.3001013.DQ105529.0_861.1797	361__TEM-1+__TEM-146.3001013.DQ105529.0-861.1797__1408
Amp	TEM_1+	TEM_147.3001014.DQ279850.0_861.1881	361__TEM-1+__TEM-147.3001014.DQ279850.0-861.1881__1409
Amp	TEM_1+	TEM_148.3001015.AM087454.208_1069.1954	361__TEM-1+__TEM-148.3001015.AM087454.208-1069.1954__1410
Amp	TEM_1+	TEM_149.3001016.DQ369751.0_861.2032	361__TEM-1+__TEM-149.3001016.DQ369751.0-861.2032__1411
Amp	TEM_1+	TEM_15.3000886.AM849805.262_1123.845	361__TEM-1+__TEM-15.3000886.AM849805.262-1123.845__1412
Amp	TEM_1+	TEM_150.3001017.AM183304.208_1069.926	361__TEM-1+__TEM-150.3001017.AM183304.208-1069.926__1413
Amp	TEM_1+	TEM_151.3001018.DQ834729.205_1066.998	361__TEM-1+__TEM-151.3001018.DQ834729.205-1066.998__1414
Amp	TEM_1+	TEM_152.3001019.DQ834728.205_1066.1074	361__TEM-1+__TEM-152.3001019.DQ834728.205-1066.1074__1415
Amp	TEM_1+	TEM_153.3001369.KC149518.0_861.1156	361__TEM-1+__TEM-153.3001369.KC149518.0-861.1156__1416
Amp	TEM_1+	TEM_154.3001020.FJ807656.0_861.1243	361__TEM-1+__TEM-154.3001020.FJ807656.0-861.1243__1417
Amp	TEM_1+	TEM_155.3001021.DQ679961.114_975.1323	361__TEM-1+__TEM-155.3001021.DQ679961.114-975.1323__1418
Amp	TEM_1+	TEM_156.3001022.AM941159.208_1069.1400	361__TEM-1+__TEM-156.3001022.AM941159.208-1069.1400__1419
Amp	TEM_1+	TEM_157.3001023.DQ909059.0_861.1491	361__TEM-1+__TEM-157.3001023.DQ909059.0-861.1491__1420
Amp	TEM_1+	TEM_158.3001024.EF534736.213_1074.1569	361__TEM-1+__TEM-158.3001024.EF534736.213-1074.1569__1421
Amp	TEM_1+	TEM_159.3001025.EF136376.0_861.1646	361__TEM-1+__TEM-159.3001025.EF136376.0-861.1646__1422
Amp	TEM_1+	TEM_16.3000887.X65254.175_1036.1722	361__TEM-1+__TEM-16.3000887.X65254.175-1036.1722__1423
Amp	TEM_1+	TEM_160.3001026.EF136377.0_861.1798	361__TEM-1+__TEM-160.3001026.EF136377.0-861.1798__1424
Amp	TEM_1+	TEM_162.3001028.EF468463.66_927.1882	361__TEM-1+__TEM-162.3001028.EF468463.66-927.1882__1425
Amp	TEM_1+	TEM_163.3001029.EU815939.0_861.1955	361__TEM-1+__TEM-163.3001029.EU815939.0-861.1955__1426
Amp	TEM_1+	TEM_164.3001030.EU274580.214_1075.2033	361__TEM-1+__TEM-164.3001030.EU274580.214-1075.2033__1427
Amp	TEM_1+	TEM_166.3001032.FJ197316.0_861.846	361__TEM-1+__TEM-166.3001032.FJ197316.0-861.846__1428
Amp	TEM_1+	TEM_167.3001033.FJ360884.213_1074.927	361__TEM-1+__TEM-167.3001033.FJ360884.213-1074.927__1429
Amp	TEM_1+	TEM_168.3001034.FJ919776.208_1069.999	361__TEM-1+__TEM-168.3001034.FJ919776.208-1069.999__1430
Amp	TEM_1+	TEM_17.3000888.Y14574.0_861.1157	361__TEM-1+__TEM-17.3000888.Y14574.0-861.1157__1431
Amp	TEM_1+	TEM_171.3001037.GQ149347.5269_6130.1244	361__TEM-1+__TEM-171.3001037.GQ149347.5269-6130.1244__1432
Amp	TEM_1+	TEM_176.3001041.GU550123.144_1005.1324	361__TEM-1+__TEM-176.3001041.GU550123.144-1005.1324__1433
Amp	TEM_1+	TEM_177.3001042.FN652295.0_861.1401	361__TEM-1+__TEM-177.3001042.FN652295.0-861.1401__1434
Amp	TEM_1+	TEM_178.3001043.X97254.153_1011.1492	361__TEM-1+__TEM-178.3001043.X97254.153-1011.1492__1435
Amp	TEM_1+	TEM_182.3001373.HQ317449.0_861.1570	361__TEM-1+__TEM-182.3001373.HQ317449.0-861.1570__1436
Amp	TEM_1+	TEM_183.3001045.HQ529916.110_971.1647	361__TEM-1+__TEM-183.3001045.HQ529916.110-971.1647__1437
Amp	TEM_1+	TEM_184.3001375.FR848831.0_861.1723	361__TEM-1+__TEM-184.3001375.FR848831.0-861.1723__1438
Amp	TEM_1+	TEM_185.3001374.JF795538.0_861.1799	361__TEM-1+__TEM-185.3001374.JF795538.0-861.1799__1439
Amp	TEM_1+	TEM_186.3001046.JN227084.308_1169.1883	361__TEM-1+__TEM-186.3001046.JN227084.308-1169.1883__1440
Amp	TEM_1+	TEM_187.3001047.HM246246.211_1069.1956	361__TEM-1+__TEM-187.3001047.HM246246.211-1069.1956__1441
Amp	TEM_1+	TEM_188.3001048.JN211012.213_1074.2034	361__TEM-1+__TEM-188.3001048.JN211012.213-1074.2034__1442
Amp	TEM_1+	TEM_189.3001049.JN254627.0_861.847	361__TEM-1+__TEM-189.3001049.JN254627.0-861.847__1443
Amp	TEM_1+	TEM_19.3000890.JX042489.141_1002.928	361__TEM-1+__TEM-19.3000890.JX042489.141-1002.928__1444
Amp	TEM_1+	TEM_190.3001050.JN416112.0_861.1000	361__TEM-1+__TEM-190.3001050.JN416112.0-861.1000__1445
Amp	TEM_1+	TEM_193.3001053.JN935135.0_861.1245	361__TEM-1+__TEM-193.3001053.JN935135.0-861.1245__1446
Amp	TEM_1+	TEM_194.3001054.JN935136.0_861.1325	361__TEM-1+__TEM-194.3001054.JN935136.0-861.1325__1447
Amp	TEM_1+	TEM_195.3001055.JN935137.0_861.1402	361__TEM-1+__TEM-195.3001055.JN935137.0-861.1402__1448
Amp	TEM_1+	TEM_196.3001376.JQ034306.0_861.3690	361__TEM-1+__TEM-196.3001376.JQ034306.0-861.3690__1449
Amp	TEM_1+	TEM_197.3001056.HQ877606.0_861.1493	361__TEM-1+__TEM-197.3001056.HQ877606.0-861.1493__1450
Amp	TEM_1+	TEM_198.3001057.AB700703.161_1022.1571	361__TEM-1+__TEM-198.3001057.AB700703.161-1022.1571__1451
Amp	TEM_1+	TEM_2.3000874.X54606.214_1075.1724	361__TEM-1+__TEM-2.3000874.X54606.214-1075.1724__1452
Amp	TEM_1+	TEM_201.3001378.JX310327.0_861.1884	361__TEM-1+__TEM-201.3001378.JX310327.0-861.1884__1453
Amp	TEM_1+	TEM_206.3001383.KC783461.0_861.2035	361__TEM-1+__TEM-206.3001383.KC783461.0-861.2035__1454
Amp	TEM_1+	TEM_207.3001384.KC818234.0_861.848	361__TEM-1+__TEM-207.3001384.KC818234.0-861.848__1455
Amp	TEM_1+	TEM_208.3001385.KC865667.183_1044.929	361__TEM-1+__TEM-208.3001385.KC865667.183-1044.929__1456
Amp	TEM_1+	TEM_209.3001386.KF240808.0_861.1001	361__TEM-1+__TEM-209.3001386.KF240808.0-861.1001__1457
Amp	TEM_1+	TEM_211.3001388.KF513179.0_861.1159	361__TEM-1+__TEM-211.3001388.KF513179.0-861.1159__1458
Amp	TEM_1+	TEM_214.3001391.KP050491.0_861.2126	361__TEM-1+__TEM-214.3001391.KP050491.0-861.2126__1459
Amp	TEM_1+	TEM_215.3001392.KP050492.0_861.2127	361__TEM-1+__TEM-215.3001392.KP050492.0-861.2127__1460
Amp	TEM_1+	TEM_216.3001393.KF944358.0_861.1494	361__TEM-1+__TEM-216.3001393.KF944358.0-861.1494__1461
Amp	TEM_1+	TEM_217.3001394.HG934763.0_861.1572	361__TEM-1+__TEM-217.3001394.HG934763.0-861.1572__1462
Amp	TEM_1+	TEM_219.3003157.KM114268.0_861.1649	361__TEM-1+__TEM-219.3003157.KM114268.0-861.1649__1463
Amp	TEM_1+	TEM_220.3003158.KM998962.1.0_861.3723	361__TEM-1+__TEM-220.3003158.KM998962.1.0-861.3723__1464
Amp	TEM_1+	TEM_24.3000894.X65253.175_1036.1801	361__TEM-1+__TEM-24.3000894.X65253.175-1036.1801__1465
Amp	TEM_1+	TEM_28.3000898.U37195.75_936.1958	361__TEM-1+__TEM-28.3000898.U37195.75-936.1958__1466
Amp	TEM_1+	TEM_3.3000875.X64523.476_1337.849	361__TEM-1+__TEM-3.3000875.X64523.476-1337.849__1467
Amp	TEM_1+	TEM_30.3000900.AJ437107.208_1069.930	361__TEM-1+__TEM-30.3000900.AJ437107.208-1069.930__1468
Amp	TEM_1+	TEM_33.3000903.GU371926.50304_51165.1078	361__TEM-1+__TEM-33.3000903.GU371926.50304-51165.1078__1469
Amp	TEM_1+	TEM_34.3000904.KC292503.4334_5195.1160	361__TEM-1+__TEM-34.3000904.KC292503.4334-5195.1160__1470
Amp	TEM_1+	TEM_40.3000910.FR717535.0_861.1247	361__TEM-1+__TEM-40.3000910.FR717535.0-861.1247__1471
Amp	TEM_1+	TEM_43.3000912.U95363.0_861.1403	361__TEM-1+__TEM-43.3000912.U95363.0-861.1403__1472
Amp	TEM_1+	TEM_45.3000914.X95401.208_1069.1495	361__TEM-1+__TEM-45.3000914.X95401.208-1069.1495__1473
Amp	TEM_1+	TEM_47.3000916.Y10279.0_861.1573	361__TEM-1+__TEM-47.3000916.Y10279.0-861.1573__1474
Amp	TEM_1+	TEM_48.3000917.Y10280.0_861.1650	361__TEM-1+__TEM-48.3000917.Y10280.0-861.1650__1475
Amp	TEM_1+	TEM_49.3000918.Y10281.0_861.1726	361__TEM-1+__TEM-49.3000918.Y10281.0-861.1726__1476
Amp	TEM_1+	TEM_52.3000921.Y13612.0_861.1802	361__TEM-1+__TEM-52.3000921.Y13612.0-861.1802__1477
Amp	TEM_1+	TEM_53.3000922.AF104441.193_1054.1886	361__TEM-1+__TEM-53.3000922.AF104441.193-1054.1886__1478
Amp	TEM_1+	TEM_54.3000923.AF104442.193_1054.1959	361__TEM-1+__TEM-54.3000923.AF104442.193-1054.1959__1479
Amp	TEM_1+	TEM_55.3000924.DQ286729.0_861.2037	361__TEM-1+__TEM-55.3000924.DQ286729.0-861.2037__1480
Amp	TEM_1+	TEM_57.3000926.FJ405211.0_861.850	361__TEM-1+__TEM-57.3000926.FJ405211.0-861.850__1481
Amp	TEM_1+	TEM_6.3000878.X57972.339_1200.1002	361__TEM-1+__TEM-6.3000878.X57972.339-1200.1002__1482
Amp	TEM_1+	TEM_60.3000929.AF047171.135_996.1079	361__TEM-1+__TEM-60.3000929.AF047171.135-996.1079__1483
Amp	TEM_1+	TEM_63.3000931.AF332513.103_964.1161	361__TEM-1+__TEM-63.3000931.AF332513.103-964.1161__1484
Amp	TEM_1+	TEM_67.3000934.AF091113.450_1311.1248	361__TEM-1+__TEM-67.3000934.AF091113.450-1311.1248__1485
Amp	TEM_1+	TEM_68.3000935.AJ239002.0_861.1327	361__TEM-1+__TEM-68.3000935.AJ239002.0-861.1327__1486
Amp	TEM_1+	TEM_70.3000936.AF188199.214_1075.1496	361__TEM-1+__TEM-70.3000936.AF188199.214-1075.1496__1487
Amp	TEM_1+	TEM_71.3000937.AF203816.210_1071.1574	361__TEM-1+__TEM-71.3000937.AF203816.210-1071.1574__1488
Amp	TEM_1+	TEM_72.3000938.AF157553.147_1008.1651	361__TEM-1+__TEM-72.3000938.AF157553.147-1008.1651__1489
Amp	TEM_1+	TEM_73.3000939.AJ012256.208_1069.3324	361__TEM-1+__TEM-73.3000939.AJ012256.208-1069.3324__1490
Amp	TEM_1+	TEM_76.3000942.AF190694.208_1069.1887	361__TEM-1+__TEM-76.3000942.AF190694.208-1069.1887__1491
Amp	TEM_1+	TEM_77.3000943.AJ012256.208_1069.1960	361__TEM-1+__TEM-77.3000943.AJ012256.208-1069.1960__1492
Amp	TEM_1+	TEM_78.3000944.AF190693.208_1069.2038	361__TEM-1+__TEM-78.3000944.AF190693.208-1069.2038__1493
Amp	TEM_1+	TEM_79.3000946.AF190692.208_1069.851	361__TEM-1+__TEM-79.3000946.AF190692.208-1069.851__1494
Amp	TEM_1+	TEM_8.3000880.X65252.175_1036.932	361__TEM-1+__TEM-8.3000880.X65252.175-1036.932__1495
Amp	TEM_1+	TEM_80.3000947.AF347054.208_1069.1003	361__TEM-1+__TEM-80.3000947.AF347054.208-1069.1003__1496
Amp	TEM_1+	TEM_81.3000948.AF427127.208_1069.1080	361__TEM-1+__TEM-81.3000948.AF427127.208-1069.1080__1497
Amp	TEM_1+	TEM_82.3000949.AF427128.208_1069.1162	361__TEM-1+__TEM-82.3000949.AF427128.208-1069.1162__1498
Amp	TEM_1+	TEM_83.3000950.AF427129.208_1069.1249	361__TEM-1+__TEM-83.3000950.AF427129.208-1069.1249__1499
Amp	TEM_1+	TEM_84.3000951.AF427130.208_1069.1328	361__TEM-1+__TEM-84.3000951.AF427130.208-1069.1328__1500
Amp	TEM_1+	TEM_85.3000952.AJ277414.0_861.1405	361__TEM-1+__TEM-85.3000952.AJ277414.0-861.1405__1501
Amp	TEM_1+	TEM_86.3000953.AJ277415.0_861.1497	361__TEM-1+__TEM-86.3000953.AJ277415.0-861.1497__1502
Amp	TEM_1+	TEM_87.3000954.AF250872.0_861.1575	361__TEM-1+__TEM-87.3000954.AF250872.0-861.1575__1503
Amp	TEM_1+	TEM_88.3000955.AY027590.112_973.1652	361__TEM-1+__TEM-88.3000955.AY027590.112-973.1652__1504
Amp	TEM_1+	TEM_90.3000957.AF351241.89_950.1804	361__TEM-1+__TEM-90.3000957.AF351241.89-950.1804__1505
Amp	TEM_1+	TEM_91.3000958.AB049569.0_861.1888	361__TEM-1+__TEM-91.3000958.AB049569.0-861.1888__1506
Amp	TEM_1+	TEM_92.3000959.AF143804.0_861.1961	361__TEM-1+__TEM-92.3000959.AF143804.0-861.1961__1507
Amp	TEM_1+	TEM_93.3000960.AJ318093.0_861.2039	361__TEM-1+__TEM-93.3000960.AJ318093.0-861.2039__1508
Amp	TEM_1+	TEM_94.3000961.AJ318094.0_861.852	361__TEM-1+__TEM-94.3000961.AJ318094.0-861.852__1509
Amp	TEM_1+	TEM_95.3000962.AJ308558.181_1042.933	361__TEM-1+__TEM-95.3000962.AJ308558.181-1042.933__1510
Amp	TEM_1+	TEM_96.3000963.AY092401.0_861.1004	361__TEM-1+__TEM-96.3000963.AY092401.0-861.1004__1511
Amp	TEM_1+	blaTem.manually_added_GQ983346_ADN79103.1_1_861	361__TEM-1+__blaTem.manually-added-GQ983346-ADN79103.1-1-861__1663
Cmp	cat+	cat.3002670.AF326777.23980_24640.437	447__cat+__cat.3002670.AF326777.23980-24640.437__1670
Cmp	cat+	catI.3002683.V00622.243_903.482	447__cat+__catI.3002683.V00622.243-903.482__1696
Cmp	cat+	plasmid_encoded_cat.3002689.D16171.382_1042.486	447__cat+__plasmid-encoded-cat.3002689.D16171.382-1042.486__2016
Cmp	catB-	catB3.manually_added_DQ321671_ABD04054.1_794_1426	452__catB-__catB3.manually-added-DQ321671-ABD04054.1-794-1426__1690
Cmp	catB-	catB8.3002680.NG_035647.1.811_1444.3700	452__catB-__catB8.3002680.NG-035647.1.811-1444.3700__1693
Str	aad-	aadA.3002601.NC_010410.3621491_3622283.725	377__aad-__aadA.3002601.NC-010410.3621491-3622283.725__1574
Str	aad-	aadA11.3002611.AJ567827.0_792.14	377__aad-__aadA11.3002611.AJ567827.0-792.14__1576
Str	aad-	aadA12.3002612.FJ381668.56_848.57	377__aad-__aadA12.3002612.FJ381668.56-848.57__1578
Str	aad-	aadA15.3002615.DQ393783.1799_2591.116	377__aad-__aadA15.3002615.DQ393783.1799-2591.116__1581
Str	aad-	aadA17.3002617.FJ460181.1790_2582.160	377__aad-__aadA17.3002617.FJ460181.1790-2582.160__1583
Str	aad-	aadA21.3002618.AY171244.46_838.195	377__aad-__aadA21.3002618.AY171244.46-838.195__1586
Str	aad-	aadA22.3002619.AM261837.73_865.238	377__aad-__aadA22.3002619.AM261837.73-865.238__1587
Str	aad-	aadA23.3002620.AJ809407.118_898.280	377__aad-__aadA23.3002620.AJ809407.118-898.280__1588
Str	aad-	aadA24.3002621.DQ677333.0_780.330	377__aad-__aadA24.3002621.DQ677333.0-780.330__1589
Str	aad-	aadA25.3003197.CP003022.336788_337580.3329	377__aad-__aadA25.3003197.CP003022.336788-337580.3329__1590
Str	aad-	aadA8.3002608.AY139603.106_898.558	377__aad-__aadA8.3002608.AY139603.106-898.558__1597
Str	aad-	aada1.manually_added_NC_002134_NP_052897.3_13536_14546	377__aad-__aada1.manually-added-NC-002134-NP-052897.3-13536-14546__1600
Str	aad-	aada1.manually_added_NC_007384_WP_001206315.1_4110458_4111246	377__aad-__aada1.manually-added-NC-007384-WP-001206315.1-4110458-4111246__1601
Str	aadA-	aadA.3002601.NC_017645.1.114243_115218.3587	378__aadA-__aadA.3002601.NC-017645.1.114243-115218.3587__1575
Str	aadA-	aadA2.3002602.AF156486.5012_5792.3404	378__aadA-__aadA2.3002602.AF156486.5012-5792.3404__1584
Str	aadA-	aadA2.manually_added_X68227_CAA48308.1_166_945	378__aadA-__aadA2.manually-added-X68227-CAA48308.1-166-945__1585
Str	aadA-	aadA3.3002603.AF047479.1295_2087.372	378__aadA-__aadA3.3002603.AF047479.1295-2087.372__1591
Str	APH_3____Ib+	APH_3____Ib.3002639.AF313472.15593_16397.545	87__APH-3----Ib+__APH-3----Ib.3002639.AF313472.15593-16397.545__145
Str	APH_3____Ib+	strA.manually_added_NC_009345_WP_001082319.1_6656_7459	87__APH-3----Ib+__strA.manually-added-NC-009345-WP-001082319.1-6656-7459__2094
Str	APH_6__Id+	APH_6__Id.3002660.AF024602.3155_3992.467	94__APH-6--Id+__APH-6--Id.3002660.AF024602.3155-3992.467__152
Str	APH_6__Id+	strB.manually_added_NC_009345_WP_000480968.1_7459_8295	94__APH-6--Id+__strB.manually-added-NC-009345-WP-000480968.1-7459-8295__2095
Sul	sul1	sul1.3000410.JF969163.1053_1893.340	788__sul1__sul1.3000410.JF969163.1053-1893.340__2096
Sul	sul1	sul1.manually_added_NC_002134_NP_052895.3_12192_13058	788__sul1__sul1.manually-added-NC-002134-NP-052895.3-12192-13058__2097
Sul	sul2	sul2.3000412.AY055428.20268_21084.552	789__sul2__sul2.3000412.AY055428.20268-21084.552__2098
Sul	sul2	sul2.3000412.NG_048113.100_916.3614	789__sul2__sul2.3000412.NG-048113.100-916.3614__2099
Sul	sul2	sul2.manually_added_NC_009345_WP_001043267.1_5780_6595	789__sul2__sul2.manually-added-NC-009345-WP-001043267.1-5780-6595__2100
Tet	tet-	tetA.3000165.NC_020418.458865_460071.275	794__tet-__tetA.3000165.NC-020418.458865-460071.275__2119
Tet	tet-	tetA.manually_added_J01830_AAB59094.1_1608_2813	794__tet-__tetA.manually-added-J01830-AAB59094.1-1608-2813__2120
Tet	tet-	tetB.3000166.AB089595.0_1206.325	794__tet-__tetB.3000166.AB089595.0-1206.325__2123
Tet	tetC	tetC.manually_added_J01830_AAB59095.1_2926_3519	812__tetC__tetC.manually-added-J01830-AAB59095.1-2926-3519__2125
Tet	tetD	tetD.3000168.BX664015.204137_204554.417	813__tetD__tetD.3000168.BX664015.204137-204554.417__2126
Tet	tetD	tetD.manually_added_J01830_AAB59096.1_3607_4023	813__tetD__tetD.manually-added-J01830-AAB59096.1-3607-4023__2127
Tet	tetR_1	tetR.manually_added_J01830_AAB59093.1_903_1526	824__tetR-1__tetR.manually-added-J01830-AAB59093.1-903-1526__2138
Tet	tetA	tetA.manually_added_NC_009345_WP_000804063.1_1230_2429	809__tetA__tetA.manually-added-NC-009345-WP-000804063.1-1230-2429__2121
Tet	tetR	tetR.manually_added_NC_009345_WP_000164043.1_474_1124	823__tetR__tetR.manually-added-NC-009345-WP-000164043.1-474-1124__2139
Tri	dfhr3b	dfhr3b.manually_added_AY162283_AAN85115.1_5616_6095	492__dfhr3b__dfhr3b.manually-added-AY162283-AAN85115.1-5616-6095__1738
Tri	dfrA1	dfrA1.3002854.AJ400733.1.21_585.3594	495__dfrA1__dfrA1.3002854.AJ400733.1.21-585.3594__1739
Tri	dfrA12	dfrA12.3002858.KJ363320.72_570.171	497__dfrA12__dfrA12.3002858.KJ363320.72-570.171__1743
Tri	dfrA12	dfrA12.manually_added_Z21672_CAA79767.1_310_807	497__dfrA12__dfrA12.manually-added-Z21672-CAA79767.1-310-807__1744
Tri	dfrA14	dfrA14.3002859.EU780012.2162_2645.206	498__dfrA14__dfrA14.3002859.EU780012.2162-2645.206__1746
Tri	dfrA14	dfrA14.manually_added_Z50804_CAA90687.1_235_708	498__dfrA14__dfrA14.manually-added-Z50804-CAA90687.1-235-708__1747
Tri	dfrA1_1	dfrA1.3002854.NC_010410.3676915_3677389.140	502__dfrA1-1__dfrA1.3002854.NC-010410.3676915-3677389.140__1740
Tri	dfrA1_1	dfrA1.manually_added_NC_007384_WP_000777554.1_4111923_4112396	502__dfrA1-1__dfrA1.manually-added-NC-007384-WP-000777554.1-4111923-4112396__1741
Tri	dfrA5	dfrA5.3002861.DQ278190.0_474.2104	509__dfrA5__dfrA5.3002861.DQ278190.0-474.2104__1760
Tri	dfrA5	dfrA5.manually_added_X12868_CAA31356.1_1306_1779	509__dfrA5__dfrA5.manually-added-X12868-CAA31356.1-1306-1779__1761
Tri	dfrA8	dfrA8.3002863.KJ174469.710_1220.568	510__dfrA8__dfrA8.3002863.KJ174469.710-1220.568__1763
Tri	dfrA8	dfrA8.manually_added_U10186_AAA68493.1_711_1220	510__dfrA8__dfrA8.manually-added-U10186-AAA68493.1-711-1220__1764
Nal	gyrA_7	gyrA.3003294.U00096.2336792_2339420.2052	569__gyrA-7__gyrA.3003294.U00096.2336792-2339420.2052__1821

## Sheet: Supplementary Table 5
Accession	Names	Reference	Azithromycin	Cefixime	Ceftriaxone	Ciprofloxacin
ERR1067709	GCGS0277	grad2014_2016	0.25	0.008	0.008	0.015
ERR1067710	GCGS0839	grad2014_2016	0.25	0.125	0.015	0.002
ERR1067711	GCGS0605	grad2014_2016	0.25	0.03	0.03	0.015
ERR1067712	GCGS0287	grad2014_2016	0.25	0.008	0.008	0.008
ERR1067713	GCGS0613	grad2014_2016	0.5	0.03	0.03	0.004
ERR1067714	GCGS0766	grad2014_2016	0.25	0.06	0.008	0.004
ERR1067715	GCGS0624	grad2014_2016	0.25	0.03	0.015	2
ERR1067716	GCGS0625	grad2014_2016	0.25	0.03	0.015	2
ERR1067717	GCGS0440	grad2014_2016	0.25	0.015	0.004	0.002
ERR1067718	GCGS0782	grad2014_2016	0.25	0.06	0.008	0.004
ERR1067719	GCGS0647	grad2014_2016	0.25	0.03	0.015	0.008
ERR1067720	GCGS0462	grad2014_2016	0.25	0.015	0.008	0.004
ERR1067721	GCGS0855	grad2014_2016	0.25	0.125	0.03	0.015
ERR1067722	GCGS0673	grad2014_2016	0.25	0.03	0.015	4
ERR1067723	GCGS0294	grad2014_2016	0.25	0.008	0.002	0.004
ERR1067724	GCGS0796	grad2014_2016	0.25	0.06	0.06	8
ERR1067725	GCGS0682	grad2014_2016	0.5	0.03	0.03	0.015
ERR1067726	GCGS0797	grad2014_2016	0.25	0.06	0.03	8
ERR1067727	GCGS0683	grad2014_2016	0.25	0.03	0.06	8
ERR1067728	GCGS0684	grad2014_2016	0.25	0.03	0.03	8
ERR1067729	GCGS0798	grad2014_2016	0.25	0.06	0.06	16
ERR1067730	GCGS0498	grad2014_2016	0.25	0.015	0.008	8
ERR1067731	GCGS0588	grad2014_2016	0.5	0.03	0.03	2
ERR1067732	GCGS0410	grad2014_2016	0.5	0.015	0.008	2
ERR1067733	GCGS0626	grad2014_2016	0.25	0.03	0.015	4
ERR1067734	GCGS0627	grad2014_2016	1	0.063	0.25	32
ERR1067735	GCGS0628	grad2014_2016	0.25	0.03	0.03	4
ERR1067736	GCGS0629	grad2014_2016	0.25	0.03	0.03	4
ERR1067737	GCGS0773	grad2014_2016	0.25	0.06	0.06	4
ERR1067738	GCGS0774	grad2014_2016	0.25	0.06	0.015	4
ERR1067739	GCGS0648	grad2014_2016	0.5	0.03	0.015	0.015
ERR1067740	GCGS0799	grad2014_2016	0.25	0.06	0.015	8
ERR1067741	GCGS0504	grad2014_2016	0.25	0.015	0.008	16
ERR1067742	GCGS0710	grad2014_2016	0.25	0.03	0.015	16
ERR1067743	GCGS0711	grad2014_2016	0.25	0.03	0.015	4
ERR1067745	GCGS0310	grad2014_2016	0.5	0.015	0.004	0.004
ERR1067746	GCGS0538	grad2014_2016	0.5	0.03	0.008	0.004
ERR1067747	GCGS0540	grad2014_2016	0.5	0.03	0.008	0.008
ERR1067748	GCGS0541	grad2014_2016	0.5	0.03	0.008	0.004
ERR1067749	GCGS0547	grad2014_2016	0.5	0.03	0.015	0.008
ERR1067750	GCGS0728	grad2014_2016	0.5	0.06	0.015	0.004
ERR1067751	GCGS0261	grad2014_2016	0.5	0.008	0.004	0.004
ERR1067752	GCGS0318	grad2014_2016	0.25	0.015	0.004	0.004
ERR1067753	GCGS0359	grad2014_2016	0.5	0.015	0.015	0.004
ERR1067754	GCGS0840	grad2014_2016	0.25	0.125	0.06	4
ERR1067755	GCGS0400	grad2014_2016	0.25	0.015	0.015	0.004
ERR1067756	GCGS0843	grad2014_2016	0.25	0.125	0.015	0.004
ERR1067757	GCGS0630	grad2014_2016	0.5	0.03	0.015	0.008
ERR1067758	GCGS0631	grad2014_2016	0.25	0.03	0.03	8
ERR1067759	GCGS0650	grad2014_2016	0.25	0.03	0.015	4
ERR1067760	GCGS0783	grad2014_2016	0.25	0.06	0.015	2
ERR1067761	GCGS0443	grad2014_2016	0.5	0.015	0.004	0.004
ERR1067762	GCGS0651	grad2014_2016	0.25	0.03	0.015	0.008
ERR1067763	GCGS0784	grad2014_2016	0.25	0.06	0.03	0.008
ERR1067764	GCGS0664	grad2014_2016	0.25	0.03	0.03	8
ERR1067765	GCGS0480	grad2014_2016	0.25	0.015	0.015	8
ERR1067766	GCGS0491	grad2014_2016	0.25	0.015	0.015	8
ERR1067767	GCGS0686	grad2014_2016	0.5	0.03	0.03	8
ERR1067768	GCGS0688	grad2014_2016	0.25	0.03	0.015	8
ERR1067769	GCGS0689	grad2014_2016	0.25	0.03	0.03	8
ERR1067770	GCGS0499	grad2014_2016	0.25	0.015	0.015	8
ERR1067771	GCGS0506	grad2014_2016	0.25	0.015	0.015	8
ERR1067772	GCGS0507	grad2014_2016	0.25	0.015	0.015	8
ERR1067773	GCGS0508	grad2014_2016	0.25	0.015	0.015	4
ERR1067774	GCGS0509	grad2014_2016	0.25	0.015	0.015	8
ERR1067775	GCGS0303	grad2014_2016	0.25	0.008	0.002	0.004
ERR1067776	GCGS0718	grad2014_2016	1	0.06	0.06	0.03
ERR1067777	GCGS0525	grad2014_2016	2	0.03	0.004	0.004
ERR1067778	GCGS0870	grad2014_2016	2	1	0.125	0.25
ERR1067779	GCGS0322	grad2014_2016	1	0.015	0.008	0.004
ERR1067780	GCGS0569	grad2014_2016	1	0.03	0.03	0.015
ERR1067781	GCGS0351	grad2014_2016	1	0.015	0.004	0.015
ERR1067782	GCGS0273	grad2014_2016	2	0.008	0.004	0.008
ERR1067783	GCGS0374	grad2014_2016	1	0.015	0.004	0.004
ERR1067784	GCGS0275	grad2014_2016	2	0.008	0.004	0.004
ERR1067785	GCGS0249	grad2014_2016	4	0.004	0.004	0.008
ERR1067786	GCGS0276	grad2014_2016	1	0.008	0.004	0.004
ERR1067787	GCGS0595	grad2014_2016	2	0.03	0.015	0.004
ERR1067788	GCGS0621	grad2014_2016	2	0.03	0.015	0.004
ERR1067789	GCGS0293	grad2014_2016	1	0.008	0.004	0.004
ERR1067790	GCGS0795	grad2014_2016	2	0.06	0.015	0.008
ERR1067791	GCGS0703	grad2014_2016	2	0.03	0.008	0.008
ERR1067792	GCGS0500	grad2014_2016	1	0.015	0.008	0.008
ERR1067793	GCGS0502	grad2014_2016	1	0.015	0.015	0.03
ERR1067794	GCGS0503	grad2014_2016	2	0.015	0.008	0.008
ERR1067795	GCGS0304	grad2014_2016	2	0.015	0.002	0.004
ERR1067796	GCGS0255	grad2014_2016	2	0.008	0.004	0.004
ERR1067797	GCGS0526	grad2014_2016	1	0.03	0.008	0.004
ERR1067798	GCGS0305	grad2014_2016	2	0.015	0.004	0.004
ERR1067799	GCGS0865	grad2014_2016	1	0.032	0.032	0.016
ERR1067800	GCGS0314	grad2014_2016	0.125	0.015	0.008	2
ERR1067801	GCGS0315	grad2014_2016	0.125	0.015	0.008	0.015
ERR1067802	GCGS0316	grad2014_2016	0.5	0.015	0.008	0.015
ERR1067803	GCGS0554	grad2014_2016	0.25	0.03	0.015	0.015
ERR1067804	GCGS0584	grad2014_2016	1	0.03	0.008	0.015
ERR1067805	GCGS0746	grad2014_2016	0.5	0.06	0.06	32
ERR1067806	GCGS0373	grad2014_2016	0.125	0.015	0.008	0.015
ERR1067807	GCGS0425	grad2014_2016	0.5	0.015	0.008	0.015
ERR1067808	GCGS0427	grad2014_2016	0.5	0.015	0.008	0.015
ERR1067809	GCGS0616	grad2014_2016	1	0.03	0.015	0.015
ERR1067810	GCGS0432	grad2014_2016	0.125	0.015	0.008	0.03
ERR1067811	GCGS0620	grad2014_2016	1	0.03	0.008	0.5
ERR1067812	GCGS0433	grad2014_2016	1	0.015	0.008	0.015
ERR1067813	GCGS0781	grad2014_2016	0.063	0.032	0.016	4
ERR1067814	GCGS0459	grad2014_2016	0.25	0.015	0.008	0.015
ERR1067815	GCGS0788	grad2014_2016	0.25	0.06	0.03	2
ERR1067816	GCGS0789	grad2014_2016	0.5	0.06	0.008	0.015
ERR1067817	GCGS0522	grad2014_2016	1	0.015	0.015	0.015
ERR1067818	GCGS0461	grad2014_2016	0.5	0.015	0.008	0.015
ERR1067820	GCGS0475	grad2014_2016	1	0.015	0.015	16
ERR1067821	GCGS0669	grad2014_2016	1	0.03	0.008	0.015
ERR1067822	GCGS0680	grad2014_2016	0.125	0.03	0.015	0.015
ERR1067823	GCGS0919	grad2014_2016	0.5	0.25	0.06	16
ERR1067825	GCGS0827	grad2014_2016	0.5	0.125	0.008	0.015
ERR1067826	GCGS0582	grad2014_2016	0.5	0.03	0.008	0.015
ERR1067827	GCGS0583	grad2014_2016	0.5	0.03	0.008	0.015
ERR1067828	GCGS0747	grad2014_2016	1	0.06	0.015	0.015
ERR1067829	GCGS0748	grad2014_2016	0.5	0.06	0.06	16
ERR1067830	GCGS0749	grad2014_2016	1	0.06	0.03	0.015
ERR1067831	GCGS0524	grad2014_2016	0.25	0.03	0.008	0.004
ERR1067832	GCGS0819	grad2014_2016	0.5	0.125	0.008	0.06
ERR1067833	GCGS0256	grad2014_2016	0.5	0.008	0.004	0.004
ERR1067835	GCGS0324	grad2014_2016	0.5	0.015	0.015	0.004
ERR1067836	GCGS0265	grad2014_2016	0.5	0.008	0.004	0.008
ERR1067837	GCGS1104	grad2014_2016	0.25	0.03	0.03	8
ERR1067838	GCGS0248	grad2014_2016	0.5	0.004	0.002	0.004
ERR1067839	GCGS1097	grad2014_2016	0.25	0.06	0.03	0.06
ERR1067840	GCGS0362	grad2014_2016	0.5	0.015	0.015	0.015
ERR1067841	GCGS1098	grad2014_2016	0.25	0.03	0.015	2
ERR1067842	GCGS1096	grad2014_2016	0.25	0.03	0.008	0.008
ERR1067843	GCGS0278	grad2014_2016	0.25	0.008	0.004	2
ERR1067844	GCGS0279	grad2014_2016	0.25	0.008	0.008	0.125
ERR1067845	GCGS0281	grad2014_2016	0.5	0.008	0.008	0.015
ERR1067846	GCGS0599	grad2014_2016	0.25	0.03	0.015	0.004
ERR1067847	GCGS0389	grad2014_2016	0.5	0.015	0.008	0.008
ERR1067848	GCGS0390	grad2014_2016	0.5	0.015	0.008	0.004
ERR1067849	GCGS0606	grad2014_2016	0.25	0.03	0.03	4
ERR1067850	GCGS1099	grad2014_2016	0.25	0.06	0.03	16
ERR1067851	GCGS1100	grad2014_2016	0.25	0.015	0.015	4
ERR1067852	GCGS1102	grad2014_2016	0.5	0.06	0.03	16
ERR1067853	GCGS1101	grad2014_2016	0.25	0.008	0.008	8
ERR1067854	GCGS0761	grad2014_2016	0.5	0.06	0.03	0.008
ERR1067855	GCGS0775	grad2014_2016	0.25	0.06	0.015	4
ERR1067856	GCGS0442	grad2014_2016	0.25	0.015	0.015	0.008
ERR1067857	GCGS0536	grad2014_2016	0.25	0.03	0.015	0.008
ERR1067858	GCGS0309	grad2014_2016	0.5	0.015	0.015	0.015
ERR1067859	GCGS0546	grad2014_2016	0.25	0.03	0.008	0.004
ERR1067860	GCGS0734	grad2014_2016	0.25	0.06	0.03	0.008
ERR1067861	GCGS0735	grad2014_2016	0.5	0.06	0.03	0.015
ERR1067862	GCGS0270	grad2014_2016	0.25	0.008	0.008	0.015
ERR1067863	GCGS0364	grad2014_2016	0.25	0.015	0.015	0.008
ERR1067864	GCGS0365	grad2014_2016	0.25	0.015	0.015	0.008
ERR1067865	GCGS0366	grad2014_2016	0.5	0.015	0.015	0.015
ERR1067866	GCGS0407	grad2014_2016	0.25	0.015	0.015	0.008
ERR1067867	GCGS0286	grad2014_2016	0.25	0.008	0.008	0.008
ERR1067868	GCGS0251	grad2014_2016	0.25	0.004	0.004	0.008
ERR1067869	GCGS0702	grad2014_2016	0.25	0.03	0.015	0.015
ERR1067870	GCGS0501	grad2014_2016	0.25	0.015	0.008	0.008
ERR1067871	GCGS0709	grad2014_2016	0.25	0.03	0.015	0.06
ERR1067872	GCGS0812	grad2014_2016	0.25	0.06	0.03	0.015
ERR1067873	GCGS0306	grad2014_2016	0.25	0.015	0.015	0.008
ERR1067874	GCGS0726	grad2014_2016	0.5	0.06	0.03	0.004
ERR1067875	GCGS0317	grad2014_2016	0.25	0.015	0.008	0.008
ERR1067876	GCGS0829	grad2014_2016	0.25	0.125	0.03	0.008
ERR1067877	GCGS0736	grad2014_2016	0.25	0.06	0.03	0.015
ERR1067878	GCGS0830	grad2014_2016	0.25	0.125	0.06	0.015
ERR1067879	GCGS0831	grad2014_2016	0.25	0.125	0.06	0.015
ERR1067880	GCGS0565	grad2014_2016	0.5	0.03	0.03	0.008
ERR1067881	GCGS0245	grad2014_2016	0.25	0.002	0.004	0.004
ERR1067882	GCGS0845	grad2014_2016	0.25	0.125	0.015	0.015
ERR1067883	GCGS0439	grad2014_2016	0.5	0.015	0.008	0.004
ERR1067884	GCGS1103	grad2014_2016	0.25	0.03	0.015	0.004
ERR1067885	GCGS0537	grad2014_2016	0.25	0.03	0.015	0.015
ERR1067886	GCGS0727	grad2014_2016	0.5	0.06	0.015	0.004
ERR1067887	GCGS0737	grad2014_2016	0.5	0.06	0.03	0.015
ERR1067888	GCGS0566	grad2014_2016	0.25	0.03	0.03	0.008
ERR1067889	GCGS0358	grad2014_2016	0.25	0.015	0.008	0.008
ERR1067890	GCGS0385	grad2014_2016	0.25	0.015	0.015	8
ERR1082156	GCGS0411	grad2014_2016	1	0.015	0.015	4
ERR1082157	GCGS0412	grad2014_2016	1	0.015	0.015	0.015
ERR1082158	GCGS0413	grad2014_2016	1	0.015	0.008	4
ERR1082159	GCGS0414	grad2014_2016	1	0.015	0.015	4
ERR1082160	GCGS0760	grad2014_2016	1	0.06	0.03	0.008
ERR1082161	GCGS0415	grad2014_2016	1	0.015	0.015	4
ERR1082162	GCGS0252	grad2014_2016	2	0.004	0.002	0.008
ERR1082163	GCGS0288	grad2014_2016	4	0.008	0.008	0.004
ERR1082164	GCGS0253	grad2014_2016	1	0.004	0.001	0.004
ERR1082165	GCGS0434	grad2014_2016	1	0.015	0.008	0.004
ERR1082166	GCGS0444	grad2014_2016	1	0.015	0.03	16
ERR1082167	GCGS0652	grad2014_2016	1	0.03	0.015	8
ERR1082168	GCGS0490	grad2014_2016	4	0.015	0.008	4
ERR1082169	GCGS0685	grad2014_2016	4	0.03	0.015	0.008
ERR1082170	GCGS0492	grad2014_2016	4	0.015	0.008	0.008
ERR1082171	GCGS0687	grad2014_2016	2	0.03	0.015	0.008
ERR1082172	GCGS0723	grad2014_2016	1	0.06	0.03	0.015
ERR1082174	GCGS0356	grad2014_2016	4	0.015	0.008	0.004
ERR1082175	GCGS0357	grad2014_2016	1	0.015	0.004	0.004
ERR1082176	GCGS0741	grad2014_2016	2	0.06	0.03	0.004
ERR1082177	GCGS0576	grad2014_2016	1	0.03	0.015	0.008
ERR1082178	GCGS0367	grad2014_2016	4	0.015	0.008	0.015
ERR1082179	GCGS0291	grad2014_2016	2	0.008	0.004	0.004
ERR1082180	GCGS0622	grad2014_2016	1	0.03	0.015	0.004
ERR1082181	GCGS0813	grad2014_2016	2	0.06	0.03	0.008
ERR1082182	GCGS0307	grad2014_2016	2	0.015	0.008	0.004
ERR1082183	GCGS0719	grad2014_2016	4	0.06	0.03	0.004
ERR1082184	GCGS0724	grad2014_2016	1	0.06	0.06	0.015
ERR1082185	GCGS0824	grad2014_2016	1	0.125	0.06	0.015
ERR1082187	GCGS0866	grad2014_2016	1	0.032	0.032	0.0169
ERR1082188	GCGS0867	grad2014_2016	1	0.032	0.032	0.016
ERR1082189	GCGS0258	grad2014_2016	4	0.008	0.002	0.004
ERR1082190	GCGS0577	grad2014_2016	2	0.03	0.008	0.008
ERR1082191	GCGS0578	grad2014_2016	2	0.03	0.008	0.008
ERR1082192	GCGS0579	grad2014_2016	2	0.03	0.008	0.008
ERR1082193	GCGS0580	grad2014_2016	1	0.03	0.015	0.008
ERR1082194	GCGS0581	grad2014_2016	2	0.03	0.008	0.008
ERR1082195	GCGS0612	grad2014_2016	1	0.03	0.015	0.015
ERR1082196	GCGS0408	grad2014_2016	1	0.015	0.015	0.008
ERR1082197	GCGS0409	grad2014_2016	1	0.015	0.015	0.004
ERR1082198	GCGS0623	grad2014_2016	2	0.03	0.004	0.004
ERR1082199	GCGS0771	grad2014_2016	1	0.06	0.015	0.004
ERR1082200	GCGS0846	grad2014_2016	1	0.125	0.03	0.015
ERR1082201	GCGS0441	grad2014_2016	1	0.015	0.004	0.004
ERR1082202	GCGS0646	grad2014_2016	1	0.03	0.015	0.015
ERR1082203	GCGS0662	grad2014_2016	1	0.03	0.004	0.008
ERR1082204	GCGS0663	grad2014_2016	1	0.03	0.015	0.008
ERR1082205	GCGS0295	grad2014_2016	4	0.008	0.004	0.008
ERR1082206	GCGS0704	grad2014_2016	4	0.03	0.015	0.008
ERR1082207	GCGS0302	grad2014_2016	4	0.008	0.004	0.004
ERR1082208	GCGS0521	grad2014_2016	1	0.015	0.004	0.004
ERR1082209	GCGS0527	grad2014_2016	4	0.03	0.015	0.004
ERR1082210	GCGS0528	grad2014_2016	2	0.03	0.015	0.004
ERR1082211	GCGS0720	grad2014_2016	4	0.06	0.015	0.004
ERR1082212	GCGS0529	grad2014_2016	4	0.03	0.015	0.004
ERR1082213	GCGS0721	grad2014_2016	4	0.06	0.015	0.004
ERR1082214	GCGS0259	grad2014_2016	2	0.008	0.004	0.004
ERR1082215	GCGS0260	grad2014_2016	2	0.008	0.004	0.004
ERR1082216	GCGS0268	grad2014_2016	1	0.008	0.004	0.004
ERR1082217	GCGS0573	grad2014_2016	1	0.03	0.015	0.03
ERR1082218	GCGS0274	grad2014_2016	2	0.008	0.004	0.004
ERR1082220	GCGS0386	grad2014_2016	2	0.015	0.008	0.004
ERR1082221	GCGS0772	grad2014_2016	2	0.06	0.03	0.004
ERR1082222	GCGS0649	grad2014_2016	4	0.03	0.015	0.004
ERR1082223	GCGS0705	grad2014_2016	2	0.03	0.004	0.004
ERR1082224	GCGS0505	grad2014_2016	2	0.015	0.008	0.008
ERR1082225	GCGS0301	grad2014_2016	2	0.008	0.008	0.002
ERR1082226	GCGS0519	grad2014_2016	4	0.015	0.008	0.002
ERR1082227	GCGS0520	grad2014_2016	4	0.015	0.002	0.002
ERR1082228	GCGS0530	grad2014_2016	1	0.03	0.015	0.008
ERR1082229	GCGS0531	grad2014_2016	4	0.03	0.015	0.004
ERR1082230	GCGS0532	grad2014_2016	4	0.03	0.015	0.004
ERR1082231	GCGS0533	grad2014_2016	4	0.03	0.015	0.004
ERR1082232	GCGS0308	grad2014_2016	4	0.015	0.015	0.004
ERR1082233	GCGS0534	grad2014_2016	4	0.03	0.015	0.004
ERR1082234	GCGS0535	grad2014_2016	4	0.03	0.008	0.004
ERR1082235	GCGS0539	grad2014_2016	1	0.03	0.03	0.015
ERR1082236	GCGS0825	grad2014_2016	1	0.125	0.06	0.03
ERR1082237	GCGS0826	grad2014_2016	1	0.125	0.06	0.03
ERR1082238	GCGS0323	grad2014_2016	2	0.015	0.008	0.004
ERR1082239	GCGS0325	grad2014_2016	1	0.015	0.008	0.004
ERR1082240	GCGS0555	grad2014_2016	2	0.03	0.015	0.015
ERR1082241	GCGS0729	grad2014_2016	1	0.06	0.03	0.004
ERR1082242	GCGS1094	grad2014_2016	1	0.008	0.004	2
ERR1082243	GCGS0264	grad2014_2016	8	0.008	0.008	0.004
ERR1082244	GCGS0266	grad2014_2016	1	0.008	0.004	0.004
ERR1082245	GCGS0340	grad2014_2016	1	0.015	0.008	0.004
ERR1082246	GCGS0341	grad2014_2016	1	0.015	0.015	0.004
ERR1082247	GCGS0269	grad2014_2016	1	0.008	0.004	0.002
ERR1082248	GCGS0342	grad2014_2016	2	0.015	0.015	0.002
ERR1082249	GCGS0343	grad2014_2016	1	0.015	0.015	0.004
ERR1082251	GCGS0738	grad2014_2016	1	0.06	0.03	0.015
ERR1082252	GCGS0570	grad2014_2016	1	0.03	0.03	0.015
ERR1082253	GCGS0589	grad2014_2016	8	0.03	0.015	8
ERR1082254	GCGS0280	grad2014_2016	2	0.008	0.004	0.004
ERR1082255	GCGS0387	grad2014_2016	2	0.015	0.008	0.004
ERR1082256	GCGS0597	grad2014_2016	1	0.03	0.03	16
ERR1082257	GCGS0598	grad2014_2016	1	0.03	0.03	0.03
ERR1082258	GCGS0388	grad2014_2016	1	0.015	0.015	16
ERR1082259	GCGS0282	grad2014_2016	2	0.008	0.004	0.008
ERR1082260	GCGS0600	grad2014_2016	1	0.03	0.015	0.008
ERR1082261	GCGS0283	grad2014_2016	8	0.008	0.004	0.004
ERR1082262	GCGS0607	grad2014_2016	1	0.03	0.03	0.015
ERR1549286	101260	chisholm2016	512	NA	0.016	NA
ERR1549287	101263	chisholm2016	512	NA	0.006	NA
ERR1549288	101264	chisholm2016	512	NA	0.008	NA
ERR1549289	110950	chisholm2016	0.75	NA	0.094	NA
ERR1549290	101261	chisholm2016	512	NA	0.004	NA
ERR1549291	101262	chisholm2016	512	NA	0.006	NA
ERR1549292	110944	chisholm2016	512	NA	0.023	NA
ERR1549293	110951	chisholm2016	512	NA	0.016	NA
ERR1549294	110949	chisholm2016	0.75	NA	0.094	NA
ERR1549295	110948	chisholm2016	0.75	NA	0.094	NA
ERR1549296	110946	chisholm2016	0.5	NA	0.094	NA
ERR1549297	101259	chisholm2016	512	NA	0.008	NA
ERR1549298	110945	chisholm2016	0.5	NA	0.094	NA
ERR1549299	101266	chisholm2016	512	NA	0.012	NA
ERR1549300	110947	chisholm2016	512	NA	0.008	NA
ERR191730	GCGS0001	grad2014_2016	1	0.25	0.125	16
ERR191731	GCGS0002	grad2014_2016	1	0.015	0.03	16
ERR191732	GCGS0003	grad2014_2016	1	0.25	0.125	16
ERR191733	GCGS0004	grad2014_2016	1	0.015	0.03	16
ERR191734	GCGS0005	grad2014_2016	1	0.5	0.06	16
ERR191735	GCGS0006	grad2014_2016	1	0.015	0.03	8
ERR191736	GCGS0007	grad2014_2016	0.5	0.25	0.06	16
ERR191737	GCGS0008	grad2014_2016	0.25	0.015	0.008	1
ERR191738	GCGS0009	grad2014_2016	0.25	0.063	0.032	0.004
ERR191739	GCGS0010	grad2014_2016	0.5	0.015	0.015	0.015
ERR191740	8289_2_11	grad2014	0.25	0.25	0.06	0.015
ERR191741	GCGS0012	grad2014_2016	0.25	0.06	0.06	0.015
ERR191743	GCGS0014	grad2014_2016	0.5	0.06	0.06	0.015
ERR191746	GCGS0017	grad2014_2016	1	0.25	0.06	32
ERR191747	GCGS0018	grad2014_2016	8	0.015	0.008	0.015
ERR191748	GCGS0019	grad2014_2016	1	0.25	0.06	32
ERR191749	GCGS0020	grad2014_2016	0.5	0.015	0.008	2
ERR191750	GCGS0021	grad2014_2016	1	0.25	0.06	32
ERR191751	GCGS0022	grad2014_2016	0.5	0.06	0.06	16
ERR191752	GCGS0023	grad2014_2016	0.5	0.25	0.03	16
ERR191753	GCGS0024	grad2014_2016	0.5	0.06	0.06	4
ERR191754	8289_2_25	grad2014	0.5	0.25	0.06	16
ERR191755	GCGS0026	grad2014_2016	0.5	0.06	0.06	16
ERR191756	GCGS0027	grad2014_2016	0.5	0.25	0.03	32
ERR191757	GCGS0028	grad2014_2016	1	0.015	0.008	8
ERR191758	8289_2_29	grad2014	0.5	0.25	0.06	32
ERR191759	GCGS0030	grad2014_2016	1	0.015	0.008	8
ERR191760	GCGS0031	grad2014_2016	0.5	0.5	0.03	32
ERR191761	GCGS0032	grad2014_2016	0.5	0.03	0.03	16
ERR191762	GCGS0033	grad2014_2016	0.25	0.25	0.06	16
ERR191763	GCGS0034	grad2014_2016	1	0.06	0.06	32
ERR191764	GCGS0035	grad2014_2016	1	0.25	0.125	32
ERR191765	GCGS0036	grad2014_2016	0.5	0.03	0.015	16
ERR191766	GCGS0037	grad2014_2016	0.5	0.5	0.125	32
ERR191767	GCGS0038	grad2014_2016	8	0.015	0.008	0.015
ERR191768	GCGS0039	grad2014_2016	1	0.25	0.125	16
ERR191769	GCGS0040	grad2014_2016	0.125	0.03	0.03	16
ERR191770	GCGS0041	grad2014_2016	1	0.25	0.125	16
ERR191771	GCGS0042	grad2014_2016	1	0.06	0.06	8
ERR191772	GCGS0043	grad2014_2016	1	0.25	0.06	16
ERR191773	GCGS0044	grad2014_2016	0.5	0.06	0.06	16
ERR191774	GCGS0045	grad2014_2016	1	0.25	0.06	16
ERR191775	GCGS0046	grad2014_2016	1	0.125	0.063	16
ERR191776	GCGS0047	grad2014_2016	1	0.25	0.06	16
ERR191777	8289_2_48	grad2014	1	0.06	0.06	16
ERR191778	GCGS0049	grad2014_2016	1	0.25	0.06	16
ERR191779	GCGS0050	grad2014_2016	0.03	0.015	0.008	0.015
ERR191780	GCGS0051	grad2014_2016	0.5	0.25	0.06	16
ERR191781	GCGS0052	grad2014_2016	0.5	0.03	0.06	8
ERR191782	GCGS0053	grad2014_2016	1	0.25	0.125	16
ERR191783	GCGS0054	grad2014_2016	1	0.06	0.06	16
ERR191784	GCGS0055	grad2014_2016	1	0.25	0.06	16
ERR191785	GCGS0056	grad2014_2016	0.5	0.06	0.06	8
ERR191786	GCGS0057	grad2014_2016	0.5	0.25	0.06	16
ERR191787	GCGS0058	grad2014_2016	0.5	0.03	0.03	16
ERR191788	GCGS0059	grad2014_2016	1	0.25	0.125	16
ERR191789	GCGS0060	grad2014_2016	0.5	0.06	0.06	8
ERR191790	8289_2_61	grad2014	0.5	0.5	0.06	32
ERR191791	GCGS0062	grad2014_2016	0.25	0.015	0.015	4
ERR191792	GCGS0063	grad2014_2016	0.5	0.25	0.06	16
ERR191793	GCGS0064	grad2014_2016	1	0.06	0.03	0.015
ERR191794	GCGS0065	grad2014_2016	0.5	0.25	0.06	16
ERR191795	GCGS0066	grad2014_2016	1	0.015	0.008	8
ERR191796	GCGS0067	grad2014_2016	0.5	0.25	0.125	16
ERR191797	GCGS0068	grad2014_2016	0.5	0.015	0.008	8
ERR191798	GCGS0069	grad2014_2016	1	0.25	0.125	16
ERR191799	GCGS0070	grad2014_2016	0.5	0.03	0.015	4
ERR191800	GCGS0071	grad2014_2016	0.5	0.25	0.03	0.015
ERR191801	GCGS0072	grad2014_2016	0.5	0.015	0.008	0.015
ERR191802	GCGS0073	grad2014_2016	0.25	0.25	0.06	0.015
ERR191803	GCGS0074	grad2014_2016	0.25	0.015	0.008	0.015
ERR191804	GCGS0075	grad2014_2016	0.5	0.25	0.06	8
ERR191805	GCGS0076	grad2014_2016	0.25	0.015	0.008	8
ERR191806	GCGS0077	grad2014_2016	1	0.25	0.06	16
ERR191807	GCGS0078	grad2014_2016	0.06	0.015	0.008	4
ERR191808	GCGS0079	grad2014_2016	0.5	0.25	0.06	16
ERR191809	GCGS0080	grad2014_2016	1	0.015	0.06	16
ERR191810	GCGS0081	grad2014_2016	0.125	0.25	0.06	16
ERR191811	GCGS0082	grad2014_2016	0.25	0.06	0.06	16
ERR191812	GCGS0083	grad2014_2016	0.5	0.032	0.032	0.008
ERR191813	GCGS0084	grad2014_2016	1	0.015	0.015	0.015
ERR191814	GCGS0085	grad2014_2016	0.5	0.25	0.03	32
ERR191815	GCGS0086	grad2014_2016	1	0.03	0.015	4
ERR191816	GCGS0087	grad2014_2016	0.5	0.25	0.03	32
ERR191817	GCGS0088	grad2014_2016	0.5	0.125	0.063	16
ERR191818	GCGS0089	grad2014_2016	1	0.25	0.03	32
ERR191819	GCGS0090	grad2014_2016	0.25	0.015	0.008	1
ERR191820	GCGS0091	grad2014_2016	1	0.25	0.06	16
ERR191821	GCGS0092	grad2014_2016	0.25	0.06	0.06	0.015
ERR191822	GCGS0093	grad2014_2016	1	0.25	0.125	16
ERR191823	GCGS0094	grad2014_2016	1	0.03	0.03	8
ERR191824	GCGS0095	grad2014_2016	1	0.25	0.06	16
ERR191825	GCGS0096	grad2014_2016	16	0.03	0.008	0.015
ERR222892	GCGS0193	grad2014_2016	0.5	0.25	0.03	0.015
ERR222893	GCGS0194	grad2014_2016	0.5	0.015	0.03	4
ERR222894	GCGS0195	grad2014_2016	0.5	0.25	0.06	16
ERR222895	GCGS0196	grad2014_2016	1	0.03	0.03	16
ERR222896	GCGS0197	grad2014_2016	0.5	0.25	0.032	0.004
ERR222897	GCGS0198	grad2014_2016	16	0.015	0.008	0.015
ERR222898	GCGS0199	grad2014_2016	0.5	0.25	0.063	0.004
ERR222899	GCGS0200	grad2014_2016	0.125	0.015	0.015	0.015
ERR222900	GCGS0201	grad2014_2016	0.5	0.25	0.063	0.004
ERR222901	GCGS0202	grad2014_2016	8	0.03	0.008	0.015
ERR222902	GCGS0203	grad2014_2016	0.5	0.25	0.06	0.015
ERR222903	GCGS0204	grad2014_2016	8	0.015	0.008	0.015
ERR222904	GCGS0205	grad2014_2016	1	0.25	0.125	16
ERR222905	GCGS0206	grad2014_2016	0.06	0.015	0.008	4
ERR222906	GCGS0207	grad2014_2016	0.5	0.25	0.06	0.015
ERR222907	GCGS0208	grad2014_2016	1	0.015	0.015	8
ERR222908	GCGS0209	grad2014_2016	0.5	0.25	0.03	0.015
ERR222909	GCGS0210	grad2014_2016	0.25	0.03	0.015	1
ERR222910	GCGS0211	grad2014_2016	0.25	0.25	0.03	0.015
ERR222911	GCGS0212	grad2014_2016	0.25	0.03	0.015	1
ERR222912	GCGS0213	grad2014_2016	0.5	0.5	0.063	0.004
ERR222913	GCGS0214	grad2014_2016	0.5	0.015	0.008	2
ERR222914	GCGS0215	grad2014_2016	0.25	0.25	0.03	0.015
ERR222915	GCGS0216	grad2014_2016	0.25	0.015	0.015	2
ERR222916	GCGS0217	grad2014_2016	0.5	0.25	0.03	0.015
ERR222917	GCGS0218	grad2014_2016	16	0.015	0.008	0.015
ERR222918	GCGS0219	grad2014_2016	0.5	0.25	0.03	0.015
ERR222919	GCGS0220	grad2014_2016	0.06	0.015	0.008	2
ERR222920	GCGS0221	grad2014_2016	0.5	0.25	0.03	0.015
ERR222921	8727_5_72	grad2014	0.5	0.015	0.03	4
ERR222922	GCGS0223	grad2014_2016	0.5	0.25	0.03	0.015
ERR222923	GCGS0224	grad2014_2016	8	0.015	0.008	0.015
ERR222924	GCGS0225	grad2014_2016	0.5	0.25	0.03	0.015
ERR222925	GCGS0226	grad2014_2016	16	0.015	0.008	0.015
ERR222926	GCGS0227	grad2014_2016	1	0.25	0.06	16
ERR222927	GCGS0228	grad2014_2016	2	0.015	0.015	0.015
ERR222928	GCGS0229	grad2014_2016	0.5	0.25	0.06	16
ERR222929	GCGS0230	grad2014_2016	8	0.015	0.008	0.015
ERR222930	GCGS0231	grad2014_2016	0.25	0.25	0.03	32
ERR222931	GCGS0232	grad2014_2016	0.5	0.06	0.03	32
ERR222932	GCGS0233	grad2014_2016	0.5	0.25	0.06	32
ERR222933	GCGS0234	grad2014_2016	0.5	0.06	0.03	32
ERR222934	GCGS0235	grad2014_2016	0.25	0.25	0.06	16
ERR222935	GCGS0236	grad2014_2016	0.5	0.06	0.03	32
ERR222936	GCGS0237	grad2014_2016	0.25	0.25	0.06	16
ERR222937	GCGS0238	grad2014_2016	0.5	0.06	0.03	32
ERR222938	8727_5_89	grad2014	0.5	0.5	0.125	16
ERR222939	GCGS0240	grad2014_2016	0.5	0.06	0.06	32
ERR222940	GCGS0241	grad2014_2016	0.5	0.5	0.125	16
ERR222941	GCGS0242	grad2014_2016	0.25	0.063	0.032	4
ERR223603	GCGS0097	grad2014_2016	0.5	0.5	0.125	16
ERR223604	GCGS0098	grad2014_2016	16	0.03	0.008	0.015
ERR223605	GCGS0099	grad2014_2016	1	0.5	0.25	16
ERR223606	GCGS0100	grad2014_2016	0.25	0.06	0.06	0.015
ERR223607	GCGS0101	grad2014_2016	0.125	0.25	0.06	16
ERR223608	GCGS0102	grad2014_2016	16	0.125	0.063	16
ERR223609	GCGS0103	grad2014_2016	0.5	0.25	0.03	16
ERR223610	GCGS0104	grad2014_2016	4	0.125	0.063	16
ERR223611	GCGS0105	grad2014_2016	0.5	0.25	0.06	16
ERR223612	GCGS0106	grad2014_2016	8	0.015	0.008	0.015
ERR223613	GCGS0107	grad2014_2016	0.5	0.25	0.125	16
ERR223614	GCGS0108	grad2014_2016	0.25	0.03	0.06	16
ERR223615	GCGS0109	grad2014_2016	0.5	0.25	0.06	32
ERR223616	GCGS0110	grad2014_2016	16	0.03	0.008	0.015
ERR223617	GCGS0111	grad2014_2016	0.5	0.25	0.25	32
ERR223619	GCGS0113	grad2014_2016	0.5	0.25	0.03	32
ERR223620	GCGS0114	grad2014_2016	0.125	0.015	0.008	2
ERR223621	GCGS0115	grad2014_2016	0.5	0.5	0.06	16
ERR223622	GCGS0116	grad2014_2016	0.06	0.015	0.008	4
ERR223623	GCGS0117	grad2014_2016	0.25	0.25	0.06	16
ERR223624	GCGS0118	grad2014_2016	8	0.03	0.03	0.015
ERR223625	GCGS0119	grad2014_2016	0.25	0.25	0.06	16
ERR223626	GCGS0120	grad2014_2016	8	0.015	0.008	0.015
ERR223627	GCGS0121	grad2014_2016	0.5	0.5	0.06	16
ERR223628	GCGS0122	grad2014_2016	0.25	0.06	0.03	16
ERR223629	GCGS0123	grad2014_2016	0.5	0.25	0.125	16
ERR223630	GCGS0124	grad2014_2016	1	0.125	0.063	16
ERR223631	GCGS0125	grad2014_2016	0.5	0.25	0.06	16
ERR223632	GCGS0126	grad2014_2016	0.25	0.06	0.03	0.015
ERR223633	GCGS0127	grad2014_2016	0.25	0.25	0.03	8
ERR223634	GCGS0128	grad2014_2016	8	0.03	0.008	0.015
ERR223635	GCGS0129	grad2014_2016	0.5	0.25	0.03	32
ERR223636	GCGS0130	grad2014_2016	0.5	0.03	0.03	16
ERR223637	GCGS0131	grad2014_2016	0.5	0.25	0.03	32
ERR223638	GCGS0132	grad2014_2016	0.5	0.06	0.03	16
ERR223639	8727_8_37	grad2014	0.5	0.25	0.03	32
ERR223640	GCGS0134	grad2014_2016	0.5	0.03	0.03	16
ERR223641	GCGS0135	grad2014_2016	0.5	0.5	0.03	16
ERR223642	GCGS0136	grad2014_2016	8	0.03	0.008	0.015
ERR223643	GCGS0137	grad2014_2016	0.5	0.25	0.06	32
ERR223644	GCGS0138	grad2014_2016	16	0.015	0.008	0.015
ERR223645	GCGS0139	grad2014_2016	1	0.25	0.125	32
ERR223646	8727_8_44	grad2014	1	0.06	0.06	32
ERR223647	GCGS0141	grad2014_2016	0.5	0.25	0.06	16
ERR223648	GCGS0142	grad2014_2016	2	0.015	0.008	0.015
ERR223649	GCGS0143	grad2014_2016	0.5	0.25	0.125	16
ERR223650	GCGS0144	grad2014_2016	0.5	0.06	0.03	0.015
ERR223651	GCGS0145	grad2014_2016	1	0.25	0.06	16
ERR223652	GCGS0146	grad2014_2016	0.25	0.03	0.008	1
ERR223653	GCGS0147	grad2014_2016	1	0.25	0.125	16
ERR223654	8727_8_52	grad2014	0.5	0.03	0.015	4
ERR223655	GCGS0149	grad2014_2016	0.5	0.25	0.03	0.015
ERR223656	GCGS0150	grad2014_2016	0.5	0.015	0.015	8
ERR223657	GCGS0151	grad2014_2016	1	0.25	0.06	16
ERR223658	GCGS0152	grad2014_2016	0.5	0.06	0.06	16
ERR223659	GCGS0153	grad2014_2016	0.5	0.25	0.03	0.015
ERR223660	8727_8_58	grad2014	0.5	0.015	0.008	4
ERR223661	GCGS0155	grad2014_2016	1	0.25	0.125	16
ERR223662	GCGS0156	grad2014_2016	16	0.03	0.008	0.015
ERR223663	GCGS0157	grad2014_2016	1	0.25	0.125	16
ERR223664	GCGS0158	grad2014_2016	0.25	0.03	0.03	16
ERR223665	8727_8_63	grad2014	0.5	0.25	0.06	8
ERR223666	GCGS0160	grad2014_2016	1	0.015	0.008	8
ERR223667	GCGS0161	grad2014_2016	0.5	0.25	0.03	0.015
ERR223668	GCGS0162	grad2014_2016	0.5	0.015	0.008	0.015
ERR223669	GCGS0163	grad2014_2016	0.5	0.25	0.25	16
ERR223670	GCGS0164	grad2014_2016	0.25	0.03	0.03	16
ERR223671	GCGS0165	grad2014_2016	1	0.25	0.06	16
ERR223672	GCGS0166	grad2014_2016	1	0.015	0.008	8
ERR223673	GCGS0167	grad2014_2016	0.5	0.25	0.03	0.015
ERR223674	GCGS0168	grad2014_2016	1	0.06	0.06	16
ERR223675	GCGS0169	grad2014_2016	0.5	0.25	0.03	0.015
ERR223676	GCGS0170	grad2014_2016	0.5	0.06	0.06	16
ERR223677	GCGS0171	grad2014_2016	0.5	0.25	0.06	0.015
ERR223678	GCGS0172	grad2014_2016	2	0.015	0.008	0.015
ERR223679	GCGS0173	grad2014_2016	1	0.25	0.06	0.015
ERR223680	GCGS0174	grad2014_2016	16	0.03	0.008	0.015
ERR223681	GCGS0175	grad2014_2016	0.5	0.25	0.06	0.015
ERR223682	GCGS0176	grad2014_2016	16	0.015	0.008	0.015
ERR223683	GCGS0177	grad2014_2016	1	0.25	0.03	4
ERR223684	GCGS0178	grad2014_2016	1	0.03	0.015	16
ERR223685	GCGS0179	grad2014_2016	0.25	0.5	0.06	16
ERR223686	GCGS0180	grad2014_2016	0.25	0.015	0.015	2
ERR223687	GCGS0181	grad2014_2016	0.25	0.5	0.125	16
ERR223688	GCGS0182	grad2014_2016	0.5	0.015	0.008	4
ERR223689	GCGS0183	grad2014_2016	0.25	0.25	0.06	16
ERR223690	GCGS0184	grad2014_2016	0.03	0.015	0.008	2
ERR223691	GCGS0185	grad2014_2016	0.25	0.25	0.06	16
ERR223692	GCGS0186	grad2014_2016	0.25	0.03	0.03	2
ERR223693	GCGS0187	grad2014_2016	0.25	0.25	0.125	16
ERR223694	GCGS0188	grad2014_2016	0.25	0.03	0.015	1
ERR223695	GCGS0189	grad2014_2016	1	0.25	0.06	16
ERR223696	GCGS0190	grad2014_2016	1	0.03	0.03	16
ERR223697	GCGS0191	grad2014_2016	0.5	0.25	0.03	0.015
ERR223698	GCGS0192	grad2014_2016	2	0.03	0.008	0.015
ERR355924	GCGS0013	grad2014_2016	0.25	0.063	0.032	0.004
ERR355925	GCGS0015	grad2014_2016	0.25	0.063	0.032	0.004
ERR355926	GCGS0016	grad2014_2016	0.25	0.06	0.06	0.015
ERR355927	GCGS0112	grad2014_2016	0.25	0.015	0.015	4
ERR854867	GCGS0962	grad2014_2016	0.5	0.25	0.06	16
ERR854868	GCGS0981	grad2014_2016	0.5	0.25	0.06	16
ERR854869	GCGS0883	grad2014_2016	0.5	0.25	0.03	16
ERR854870	GCGS0903	grad2014_2016	0.5	0.25	0.06	16
ERR854871	GCGS0399	grad2014_2016	0.25	0.015	0.008	8
ERR854872	GCGS0567	grad2014_2016	2	0.03	0.008	0.004
ERR854874	GCGS0392	grad2014_2016	8	0.015	0.008	0.004
ERR854875	GCGS0284	grad2014_2016	4	0.008	0.004	0.008
ERR854876	GCGS0417	grad2014_2016	4	0.015	0.015	0.004
ERR854877	GCGS0289	grad2014_2016	8	0.008	0.004	0.004
ERR854878	GCGS0285	grad2014_2016	16	0.008	0.008	0.004
ERR854879	GCGS1026	grad2014_2016	16	NA	0.06	16
ERR854880	GCGS1039	grad2014_2016	4	NA	0.06	0.03
ERR854881	GCGS0763	grad2014_2016	8	0.06	0.015	0.015
ERR854882	GCGS0907	grad2014_2016	0.5	0.032	0.063	16
ERR854883	GCGS0920	grad2014_2016	0.5	0.25	0.125	8
ERR854884	GCGS0944	grad2014_2016	0.5	0.25	0.06	16
ERR854885	GCGS0861	grad2014_2016	1	0.125	0.063	16
ERR854886	GCGS1015	grad2014_2016	0.063	0.032	0.016	4
ERR854887	GCGS0930	grad2014_2016	1	0.25	0.03	16
ERR854888	GCGS1042	grad2014_2016	1	0.25	0.125	16
ERR854889	GCGS1029	grad2014_2016	0.25	1	1	0.125
ERR854890	GCGS1036	grad2014_2016	0.5	0.032	0.063	16
ERR854891	GCGS1035	grad2014_2016	0.5	0.032	0.125	32
ERR854892	GCGS1024	grad2014_2016	0.5	0.032	0.063	16
ERR854893	GCGS1061	grad2014_2016	0.063	0.032	0.016	8
ERR854894	GCGS1057	grad2014_2016	0.5	1	0.25	6
ERR854895	GCGS1078	grad2014_2016	0.5	0.25	0.125	16
ERR854896	GCGS0558	grad2014_2016	1	0.03	0.03	16
ERR854897	GCGS0877	grad2014_2016	1	0.25	0.06	16
ERR854898	GCGS0906	grad2014_2016	0.5	0.25	0.06	16
ERR854899	GCGS0927	grad2014_2016	1	0.25	0.06	16
ERR854900	GCGS0881	grad2014_2016	1	0.25	0.125	16
ERR854901	GCGS0887	grad2014_2016	1	0.25	0.06	16
ERR854902	GCGS1006	grad2014_2016	1	0.25	0.06	16
ERR854903	GCGS0922	grad2014_2016	0.5	0.25	0.06	8
ERR854904	GCGS0943	grad2014_2016	1	0.25	0.06	16
ERR854905	GCGS1095	grad2014_2016	0.5	1	0.5	0.015
ERR854906	GCGS0879	grad2014_2016	0.5	0.25	0.06	16
ERR854907	GCGS0880	grad2014_2016	0.5	0.25	0.125	16
ERR854908	GCGS0961	grad2014_2016	0.5	0.25	0.125	16
ERR854909	GCGS0244	grad2014_2016	1	0.002	0.001	0.004
ERR854910	GCGS0985	grad2014_2016	1	0.25	0.06	16
ERR854911	GCGS0984	grad2014_2016	0.25	0.25	0.06	16
ERR854912	GCGS0960	grad2014_2016	0.5	0.25	0.125	8
ERR854913	GCGS0894	grad2014_2016	0.5	0.25	0.06	16
ERR854914	GCGS0875	grad2014_2016	1	0.25	0.06	16
ERR854915	GCGS0932	grad2014_2016	0.5	0.25	0.06	32
ERR854916	GCGS0905	grad2014_2016	0.5	0.25	0.06	16
ERR854917	GCGS0929	grad2014_2016	1	0.25	0.06	8
ERR854918	GCGS0863	grad2014_2016	1	0.25	0.125	8
ERR854919	GCGS0912	grad2014_2016	0.5	0.25	0.125	16
ERR854920	GCGS0997	grad2014_2016	0.5	0.25	0.06	16
ERR854921	GCGS0864	grad2014_2016	1	0.25	0.125	8
ERR854922	GCGS0876	grad2014_2016	1	0.25	0.06	16
ERR854923	GCGS0915	grad2014_2016	0.5	0.25	0.125	16
ERR854924	GCGS0872	grad2014_2016	0.5	0.25	0.06	16
ERR854925	GCGS0446	grad2014_2016	1	0.015	0.03	16
ERR854926	GCGS0979	grad2014_2016	0.5	0.25	0.06	16
ERR854927	GCGS0938	grad2014_2016	2	1	0.25	16
ERR854928	GCGS0933	grad2014_2016	1	0.125	0.063	16
ERR854929	GCGS0959	grad2014_2016	0.5	0.25	0.125	16
ERR854930	GCGS0982	grad2014_2016	1	0.25	0.06	16
ERR854931	GCGS0986	grad2014_2016	0.25	0.25	0.06	16
ERR854932	GCGS0914	grad2014_2016	1	0.25	0.06	16
ERR854933	GCGS0983	grad2014_2016	1	0.25	0.06	16
ERR854934	GCGS0990	grad2014_2016	0.5	0.125	0.032	16
ERR854935	GCGS0998	grad2014_2016	0.5	0.25	0.125	16
ERR854936	GCGS1007	grad2014_2016	1	0.25	0.125	16
ERR854937	GCGS0878	grad2014_2016	0.5	0.25	0.06	16
ERR854938	GCGS0862	grad2014_2016	1	0.25	0.06	8
ERR854939	GCGS0996	grad2014_2016	0.5	0.25	0.06	16
ERR854940	GCGS0917	grad2014_2016	1	0.25	0.06	16
ERR854941	GCGS0989	grad2014_2016	0.5	0.25	0.03	16
ERR854942	GCGS1011	grad2014_2016	0.5	0.25	0.06	16
ERR854943	GCGS0940	grad2014_2016	0.5	0.25	0.03	8
ERR854944	GCGS0935	grad2014_2016	0.5	0.25	0.03	8
ERR854945	GCGS0916	grad2014_2016	1	0.25	0.06	16
ERR854946	GCGS0934	grad2014_2016	0.063	0.063	0.032	2
ERR854947	GCGS0868	grad2014_2016	0.5	0.25	0.03	8
ERR854948	GCGS0882	grad2014_2016	1	0.25	0.06	16
ERR854949	GCGS0313	grad2014_2016	0.06	0.015	0.008	0.015
ERR854950	GCGS0545	grad2014_2016	0.5	0.03	0.008	0.015
ERR854951	GCGS0551	grad2014_2016	0.25	0.03	0.015	4
ERR854952	GCGS0552	grad2014_2016	0.5	0.03	0.008	0.015
ERR854953	GCGS0335	grad2014_2016	0.5	0.015	0.008	0.015
ERR854954	GCGS0560	grad2014_2016	16	0.03	0.008	0.015
ERR854955	GCGS0732	grad2014_2016	1	0.06	0.008	0.015
ERR854956	GCGS0347	grad2014_2016	0.5	0.015	0.008	0.015
ERR854957	GCGS0571	grad2014_2016	0.5	0.03	0.015	0.015
ERR854958	GCGS0348	grad2014_2016	0.06	0.015	0.008	0.015
ERR854959	GCGS0349	grad2014_2016	0.5	0.015	0.008	0.015
ERR854960	GCGS0572	grad2014_2016	1	0.03	0.008	0.015
ERR854961	GCGS0350	grad2014_2016	0.25	0.015	0.015	0.015
ERR854962	GCGS0740	grad2014_2016	0.5	0.125	0.032	8
ERR854963	GCGS0376	grad2014_2016	0.5	0.015	0.008	0.5
ERR854964	GCGS0377	grad2014_2016	0.25	0.015	0.008	0.015
ERR854965	GCGS0378	grad2014_2016	1	0.015	0.008	0.015
ERR854966	GCGS0379	grad2014_2016	0.5	0.015	0.008	0.015
ERR854967	GCGS0395	grad2014_2016	0.25	0.015	0.008	0.015
ERR854968	GCGS0396	grad2014_2016	0.125	0.015	0.008	4
ERR854969	GCGS0397	grad2014_2016	0.25	0.015	0.008	16
ERR854970	GCGS0398	grad2014_2016	0.03	0.015	0.008	0.5
ERR854971	GCGS0758	grad2014_2016	0.25	0.06	0.06	16
ERR854972	GCGS0542	grad2014_2016	1	0.03	0.015	0.008
ERR854973	GCGS0381	grad2014_2016	0.5	0.015	0.008	4
ERR854974	GCGS0633	grad2014_2016	0.5	0.03	0.03	8
ERR854975	GCGS0756	grad2014_2016	0.5	0.06	0.03	16
ERR854976	GCGS0393	grad2014_2016	0.5	0.015	0.008	0.004
ERR854977	GCGS0292	grad2014_2016	0.125	0.008	0.004	0.004
ERR854978	GCGS1058	grad2014_2016	0.25	NA	0.015	8
ERR854979	GCGS1065	grad2014_2016	0.5	NA	0.03	8
ERR854980	GCGS1076	grad2014_2016	1	NA	0.008	0.008
ERR854981	GCGS1091	grad2014_2016	0.5	NA	0.008	16
ERR854982	GCGS1092	grad2014_2016	0.125	NA	0.008	2
ERR854983	GCGS1073	grad2014_2016	0.5	NA	0.03	16
ERR854984	GCGS0543	grad2014_2016	0.25	0.03	0.008	0.015
ERR854986	GCGS0548	grad2014_2016	0.25	0.03	0.015	4
ERR854987	GCGS0549	grad2014_2016	0.25	0.03	0.015	2
ERR854988	GCGS0319	grad2014_2016	0.125	0.015	0.008	4
ERR854989	GCGS0320	grad2014_2016	0.25	0.015	0.008	4
ERR854990	GCGS0321	grad2014_2016	0.25	0.015	0.008	1
ERR854991	GCGS0331	grad2014_2016	0.25	0.015	0.008	4
ERR854992	GCGS0333	grad2014_2016	0.06	0.015	0.008	2
ERR854993	GCGS0334	grad2014_2016	0.25	0.015	0.008	1
ERR854994	GCGS0731	grad2014_2016	0.25	0.06	0.06	16
ERR854995	GCGS0346	grad2014_2016	0.03	0.015	0.008	2
ERR854996	GCGS0739	grad2014_2016	0.06	0.06	0.015	2
ERR854997	GCGS0353	grad2014_2016	0.03	0.015	0.008	0.015
ERR854998	GCGS0369	grad2014_2016	0.06	0.015	0.008	2
ERR855000	GCGS0383	grad2014_2016	0.125	0.015	0.008	2
ERR855001	GCGS0384	grad2014_2016	0.25	0.015	0.008	4
ERR855002	GCGS0593	grad2014_2016	0.25	0.03	0.008	0.015
ERR855003	GCGS0754	grad2014_2016	0.5	0.06	0.03	16
ERR855004	GCGS0755	grad2014_2016	0.125	0.06	0.03	8
ERR855005	GCGS0594	grad2014_2016	0.125	0.03	0.015	8
ERR855006	GCGS0757	grad2014_2016	1	0.063	0.016	4
ERR855007	GCGS0428	grad2014_2016	0.25	0.015	0.008	0.015
ERR855008	GCGS0639	grad2014_2016	0.06	0.03	0.008	2
ERR855009	GCGS0640	grad2014_2016	0.125	0.03	0.015	8
ERR855010	GCGS0450	grad2014_2016	0.25	0.015	0.008	0.015
ERR855011	GCGS0656	grad2014_2016	0.5	0.03	0.03	16
ERR855012	GCGS0451	grad2014_2016	0.5	0.015	0.015	16
ERR855013	GCGS0312	grad2014_2016	0.5	0.015	0.008	0.015
ERR855014	GCGS0730	grad2014_2016	0.5	0.06	0.03	4
ERR855015	GCGS0559	grad2014_2016	1	0.03	0.03	16
ERR855016	GCGS0370	grad2014_2016	0.06	0.015	0.008	4
ERR855017	GCGS0375	grad2014_2016	0.25	0.015	0.008	0.015
ERR855018	GCGS0592	grad2014_2016	0.25	0.03	0.03	16
ERR855019	GCGS0603	grad2014_2016	0.125	0.03	0.008	4
ERR855020	GCGS0764	grad2014_2016	0.25	0.06	0.03	1
ERR855021	GCGS0767	grad2014_2016	0.5	0.25	0.125	16
ERR855022	GCGS0768	grad2014_2016	0.125	0.06	0.03	0.015
ERR855023	GCGS0779	grad2014_2016	0.5	0.06	0.06	16
ERR855024	GCGS0437	grad2014_2016	0.25	0.015	0.008	4
ERR855025	GCGS0641	grad2014_2016	0.25	0.03	0.03	4
ERR855026	GCGS0449	grad2014_2016	0.125	0.015	0.008	0.015
ERR855027	GCGS0452	grad2014_2016	0.125	0.015	0.008	8
ERR855028	GCGS0465	grad2014_2016	0.06	0.015	0.008	0.015
ERR855029	GCGS0466	grad2014_2016	0.25	0.015	0.008	4
ERR855030	GCGS0667	grad2014_2016	0.5	0.03	0.015	4
ERR855031	GCGS0469	grad2014_2016	0.25	0.015	0.008	4
ERR855032	GCGS0675	grad2014_2016	0.25	0.03	0.015	16
ERR855033	GCGS0483	grad2014_2016	0.06	0.015	0.008	4
ERR855034	GCGS0794	grad2014_2016	1	0.06	0.03	0.015
ERR855035	GCGS0494	grad2014_2016	0.125	0.015	0.008	4
ERR855036	GCGS0806	grad2014_2016	0.5	0.06	0.03	16
ERR855037	GCGS0808	grad2014_2016	0.25	0.06	0.015	8
ERR855038	GCGS0809	grad2014_2016	0.5	0.06	0.03	16
ERR855039	GCGS0700	grad2014_2016	0.5	0.03	0.015	16
ERR855040	GCGS0615	grad2014_2016	2	0.03	0.015	0.015
ERR855041	GCGS0423	grad2014_2016	0.06	0.015	0.008	0.015
ERR855042	GCGS0429	grad2014_2016	0.5	0.015	0.008	0.5
ERR855043	GCGS0769	grad2014_2016	0.25	0.06	0.06	0.015
ERR855044	GCGS0430	grad2014_2016	0.25	0.015	0.008	0.015
ERR855045	GCGS0431	grad2014_2016	0.06	0.015	0.008	0.03
ERR855046	GCGS0453	grad2014_2016	0.25	0.015	0.008	0.015
ERR855047	GCGS0454	grad2014_2016	0.125	0.015	0.008	0.015
ERR855048	GCGS0658	grad2014_2016	1	0.03	0.015	0.015
ERR855049	GCGS0787	grad2014_2016	0.5	0.06	0.008	0.015
ERR855050	GCGS0456	grad2014_2016	0.5	0.015	0.008	0.015
ERR855051	GCGS0457	grad2014_2016	0.125	0.015	0.008	0.015
ERR855052	GCGS0471	grad2014_2016	0.125	0.015	0.008	0.015
ERR855053	GCGS0668	grad2014_2016	1	0.03	0.015	0.015
ERR855054	GCGS0472	grad2014_2016	1	0.015	0.008	0.015
ERR855055	GCGS0479	grad2014_2016	0.5	0.015	0.008	0.015
ERR855056	GCGS0488	grad2014_2016	0.5	0.015	0.008	0.015
ERR855057	GCGS0489	grad2014_2016	0.125	0.015	0.008	0.015
ERR855058	GCGS0678	grad2014_2016	0.125	0.03	0.015	0.015
ERR855059	GCGS0495	grad2014_2016	0.25	0.015	0.008	16
ERR855060	GCGS0496	grad2014_2016	0.5	0.015	0.008	0.015
ERR855061	GCGS0553	grad2014_2016	0.125	0.03	0.015	4
ERR855062	GCGS0336	grad2014_2016	0.25	0.015	0.008	0.015
ERR855063	GCGS0337	grad2014_2016	0.5	0.015	0.008	0.015
ERR855064	GCGS0643	grad2014_2016	0.5	0.03	0.008	0.015
ERR855065	GCGS0679	grad2014_2016	0.25	0.03	0.008	0.015
ERR855066	GCGS0811	grad2014_2016	1	0.125	0.063	16
ERR855067	GCGS0311	grad2014_2016	4	0.015	0.008	0.004
ERR855068	GCGS0257	grad2014_2016	4	0.008	0.004	0.004
ERR855069	GCGS0247	grad2014_2016	2	0.004	0.002	0.008
ERR855071	GCGS0267	grad2014_2016	4	0.008	0.008	0.004
ERR855072	GCGS0327	grad2014_2016	2	0.015	0.015	16
ERR855073	GCGS0328	grad2014_2016	2	0.015	0.015	0.008
ERR855074	GCGS0329	grad2014_2016	8	0.015	0.015	0.008
ERR855075	GCGS0556	grad2014_2016	2	0.03	0.015	0.008
ERR855076	GCGS0271	grad2014_2016	16	0.008	0.004	0.004
ERR855077	GCGS0272	grad2014_2016	16	0.008	0.004	0.004
ERR855079	GCGS0751	grad2014_2016	8	0.06	0.015	0.008
ERR855080	GCGS0380	grad2014_2016	8	0.015	0.008	0.008
ERR855081	GCGS0391	grad2014_2016	8	0.015	0.015	0.008
ERR855082	GCGS0416	grad2014_2016	8	0.015	0.008	0.008
ERR855083	GCGS0653	grad2014_2016	4	0.03	0.03	4
ERR855084	GCGS0296	grad2014_2016	2	0.008	0.008	0.008
ERR855085	GCGS0297	grad2014_2016	2	0.008	0.008	0.008
ERR855086	GCGS0298	grad2014_2016	2	0.008	0.008	0.008
ERR855087	GCGS0691	grad2014_2016	4	0.03	0.015	0.008
ERR855088	GCGS0299	grad2014_2016	4	0.008	0.015	0.004
ERR855089	GCGS0254	grad2014_2016	4	0.004	0.015	0.004
ERR855090	GCGS0713	grad2014_2016	16	0.03	0.03	0.015
ERR855091	GCGS0352	grad2014_2016	2	0.015	0.03	32
ERR855092	GCGS0586	grad2014_2016	8	0.03	0.008	0.125
ERR855093	GCGS0591	grad2014_2016	0.5	0.03	0.03	32
ERR855094	GCGS0290	grad2014_2016	2	0.008	0.004	0.008
ERR855096	GCGS0435	grad2014_2016	4	0.015	0.008	0.004
ERR855097	GCGS0382	grad2014_2016	1	0.015	0.008	16
ERR855098	GCGS0447	grad2014_2016	4	0.015	0.008	0.002
ERR855099	GCGS0246	grad2014_2016	8	0.002	0.001	0.004
ERR855100	GCGS0300	grad2014_2016	8	0.008	0.008	0.004
ERR855101	GCGS1018	grad2014_2016	2	NA	0.008	16
ERR855102	GCGS1022	grad2014_2016	16	NA	0.015	0.008
ERR855103	GCGS1025	grad2014_2016	8	NA	0.008	0.008
ERR855104	GCGS1030	grad2014_2016	2	NA	0.015	0.008
ERR855105	GCGS1031	grad2014_2016	2	NA	0.015	0.008
ERR855106	GCGS1032	grad2014_2016	2	NA	0.008	0.008
ERR855107	GCGS1033	grad2014_2016	2	NA	0.015	0.008
ERR855108	GCGS0140	grad2014_2016	1	0.06	0.06	32
ERR855110	GCGS1043	grad2014_2016	2	NA	0.008	16
ERR855111	GCGS1044	grad2014_2016	2	NA	0.015	0.015
ERR855112	GCGS1045	grad2014_2016	2	NA	0.015	0.015
ERR855113	GCGS1047	grad2014_2016	2	NA	0.03	0.015
ERR855114	GCGS0836	grad2014_2016	1	0.125	0.03	16
ERR855115	GCGS1049	grad2014_2016	1	0.125	0.125	16
ERR855116	GCGS1051	grad2014_2016	1	0.125	0.063	16
ERR855117	GCGS1052	grad2014_2016	1	0.125	0.063	16
ERR855118	GCGS1054	grad2014_2016	2	NA	0.06	16
ERR855119	GCGS1055	grad2014_2016	2	NA	0.03	0.015
ERR855120	GCGS1056	grad2014_2016	1	0.125	0.063	16
ERR855121	GCGS0841	grad2014_2016	1	0.125	0.06	16
ERR855122	GCGS1082	grad2014_2016	16	NA	0.008	0.008
ERR855123	GCGS1083	grad2014_2016	16	NA	0.008	0.008
ERR855124	GCGS1087	grad2014_2016	2	NA	0.06	4
ERR855125	GCGS1040	grad2014_2016	4	NA	0.03	0.015
ERR855126	GCGS1077	grad2014_2016	2	NA	0.008	16
ERR855127	GCGS1081	grad2014_2016	8	NA	0.008	0.008
ERR855128	GCGS0330	grad2014_2016	2	0.015	0.015	16
ERR855129	GCGS0844	grad2014_2016	4	0.125	0.06	16
ERR855130	GCGS0665	grad2014_2016	4	0.03	0.015	0.015
ERR855131	GCGS0609	grad2014_2016	2	0.03	0.03	16
ERR855132	GCGS0610	grad2014_2016	2	0.03	0.008	0.015
ERR855133	GCGS0401	grad2014_2016	2	0.015	0.008	0.015
ERR855135	GCGS0481	grad2014_2016	2	0.015	0.015	32
ERR855136	GCGS0332	grad2014_2016	8	0.015	0.008	0.015
ERR855137	GCGS0363	grad2014_2016	4	0.015	0.008	0.015
ERR855138	GCGS0394	grad2014_2016	2	0.015	0.008	0.015
ERR855139	GCGS0842	grad2014_2016	2	0.125	0.125	16
ERR855140	GCGS0467	grad2014_2016	16	0.015	0.008	0.015
ERR855141	GCGS0852	grad2014_2016	2	0.032	0.063	32
ERR855142	GCGS0468	grad2014_2016	2	0.015	0.008	0.015
ERR855143	GCGS0470	grad2014_2016	4	0.015	0.008	0.015
ERR855144	GCGS0482	grad2014_2016	8	0.015	0.008	0.015
ERR855145	GCGS0856	grad2014_2016	8	0.125	0.06	8
ERR855146	GCGS0484	grad2014_2016	8	0.015	0.008	0.015
ERR855147	GCGS0696	grad2014_2016	2	0.03	0.015	0.015
ERR855148	GCGS0698	grad2014_2016	2	0.03	0.008	0.015
ERR855149	GCGS0708	grad2014_2016	8	0.03	0.015	16
ERR855150	GCGS0516	grad2014_2016	4	0.015	0.008	0.015
ERR855151	GCGS0823	grad2014_2016	2	0.063	0.063	0.004
ERR855152	GCGS0262	grad2014_2016	0.5	0.008	0.004	0.004
ERR855153	GCGS0263	grad2014_2016	0.5	0.008	0.008	0.004
ERR855154	GCGS0828	grad2014_2016	0.5	0.125	0.06	0.008
ERR855155	GCGS0326	grad2014_2016	1	0.032	0.016	0.016
ERR855156	GCGS0568	grad2014_2016	1	0.03	0.06	16
ERR855157	GCGS0585	grad2014_2016	0.5	0.03	0.015	16
ERR855158	GCGS0250	grad2014_2016	1	0.004	0.002	0.008
ERR855159	GCGS0590	grad2014_2016	0.5	0.03	0.03	16
ERR855160	GCGS0752	grad2014_2016	0.5	0.06	0.03	16
ERR855161	GCGS0601	grad2014_2016	1	0.03	0.015	0.004
ERR855162	GCGS0608	grad2014_2016	0.5	0.03	0.015	8
ERR855163	GCGS0418	grad2014_2016	0.5	0.015	0.008	0.004
ERR855164	GCGS0419	grad2014_2016	0.5	0.015	0.015	16
ERR855165	GCGS0420	grad2014_2016	1	0.015	0.008	0.008
ERR855166	GCGS0421	grad2014_2016	1	0.015	0.015	16
ERR855167	GCGS0617	grad2014_2016	0.5	0.03	0.06	4
ERR855168	GCGS0632	grad2014_2016	0.5	0.03	0.015	2
ERR855169	GCGS0776	grad2014_2016	0.5	0.06	0.06	16
ERR855170	GCGS0785	grad2014_2016	0.5	0.06	0.015	4
ERR855171	GCGS0786	grad2014_2016	1	0.06	0.015	0.015
ERR855172	GCGS0445	grad2014_2016	1	0.015	0.008	0.004
ERR855173	GCGS0463	grad2014_2016	0.5	0.015	0.015	4
ERR855174	GCGS0493	grad2014_2016	0.5	0.015	0.008	8
ERR855175	GCGS0800	grad2014_2016	0.5	0.06	0.03	16
ERR855176	GCGS0801	grad2014_2016	0.5	0.06	0.03	8
ERR855177	GCGS0802	grad2014_2016	0.5	0.06	0.03	8
ERR855178	GCGS0803	grad2014_2016	0.5	0.06	0.03	8
ERR855179	GCGS0690	grad2014_2016	0.5	0.03	0.03	8
ERR855180	GCGS0712	grad2014_2016	0.5	0.03	0.03	8
ERR855181	GCGS0510	grad2014_2016	0.5	0.015	0.03	16
ERR855182	GCGS0368	grad2014_2016	0.5	0.015	0.008	8
ERR855183	GCGS0753	grad2014_2016	0.5	0.06	0.03	8
ERR855184	GCGS0596	grad2014_2016	0.5	0.03	0.015	4
ERR855185	GCGS0243	grad2014_2016	1	0.002	0.001	0.004
ERR855186	GCGS0618	grad2014_2016	0.5	0.03	0.015	0.008
ERR855187	GCGS0634	grad2014_2016	0.5	0.03	0.03	16
ERR855188	GCGS0778	grad2014_2016	0.5	0.06	0.03	16
ERR855189	GCGS0636	grad2014_2016	1	0.03	0.015	4
ERR855190	GCGS0464	grad2014_2016	0.5	0.015	0.008	8
ERR855191	GCGS0674	grad2014_2016	0.5	0.03	0.03	32
ERR855193	GCGS0511	grad2014_2016	0.5	0.015	0.015	8
ERR855194	GCGS1019	grad2014_2016	0.5	NA	0.008	16
ERR855195	GCGS1020	grad2014_2016	0.5	NA	0.03	16
ERR855196	GCGS1021	grad2014_2016	0.5	NA	0.03	16
ERR855197	GCGS1023	grad2014_2016	0.5	NA	0.015	8
ERR855198	GCGS1028	grad2014_2016	0.5	NA	0.008	0.008
ERR855199	GCGS1037	grad2014_2016	0.5	NA	0.03	8
ERR855200	GCGS1041	grad2014_2016	0.5	NA	0.03	16
ERR855202	GCGS1046	grad2014_2016	0.5	NA	0.008	0.015
ERR855203	GCGS1050	grad2014_2016	1	NA	0.06	16
ERR855204	GCGS1053	grad2014_2016	0.5	NA	0.008	0.008
ERR855205	GCGS1059	grad2014_2016	0.5	NA	0.03	16
ERR855206	GCGS1060	grad2014_2016	1	NA	0.008	4
ERR855207	GCGS1066	grad2014_2016	0.5	NA	0.015	4
ERR855208	GCGS1067	grad2014_2016	0.5	NA	0.03	16
ERR855209	GCGS1070	grad2014_2016	0.5	NA	0.03	16
ERR855210	GCGS1071	grad2014_2016	0.5	NA	0.03	8
ERR855211	GCGS1072	grad2014_2016	1	NA	0.03	16
ERR855212	GCGS1074	grad2014_2016	0.5	NA	0.03	16
ERR855213	GCGS1075	grad2014_2016	0.5	NA	0.008	0.008
ERR855214	GCGS1084	grad2014_2016	1	NA	0.03	32
ERR855215	GCGS1085	grad2014_2016	0.5	NA	0.008	4
ERR855216	GCGS1086	grad2014_2016	1	NA	0.03	8
ERR855217	GCGS1088	grad2014_2016	1	NA	0.03	4
ERR855218	GCGS1089	grad2014_2016	1	NA	0.06	4
ERR855219	GCGS1027	grad2014_2016	1	NA	0.03	16
ERR855220	GCGS1063	grad2014_2016	0.5	NA	0.008	16
ERR855221	GCGS1064	grad2014_2016	0.5	NA	0.03	16
ERR855222	GCGS1068	grad2014_2016	0.5	0.125	0.063	16
ERR855223	GCGS1069	grad2014_2016	1	NA	0.06	16
ERR855224	GCGS1079	grad2014_2016	1	NA	0.015	8
ERR855225	GCGS0025	grad2014_2016	0.5	0.25	0.06	16
ERR855226	GCGS0029	grad2014_2016	0.5	0.25	0.06	32
ERR855227	GCGS0835	grad2014_2016	0.5	0.125	0.06	16
ERR855228	GCGS1093	grad2014_2016	0.5	0.015	0.008	0.015
ERR855229	GCGS0762	grad2014_2016	0.5	0.06	0.03	16
ERR855230	GCGS0222	grad2014_2016	0.5	0.015	0.03	4
ERR855231	GCGS0654	grad2014_2016	0.5	0.03	0.03	16
ERR855232	GCGS0847	grad2014_2016	0.5	0.125	0.03	8
ERR855233	GCGS0851	grad2014_2016	0.5	0.125	0.06	8
ERR855234	GCGS0061	grad2014_2016	0.5	0.5	0.06	32
ERR855235	GCGS0154	grad2014_2016	0.5	0.015	0.008	4
ERR855236	GCGS0148	grad2014_2016	0.5	0.03	0.015	4
ERR855237	GCGS0820	grad2014_2016	0.5	0.125	0.015	0.015
ERR855238	GCGS0725	grad2014_2016	1	0.06	0.03	16
ERR855239	GCGS0557	grad2014_2016	1	0.03	0.03	16
ERR855240	GCGS0344	grad2014_2016	0.5	0.015	0.008	8
ERR855241	GCGS0345	grad2014_2016	1	0.015	0.008	0.015
ERR855242	GCGS0742	grad2014_2016	0.5	0.06	0.06	0.015
ERR855243	GCGS0743	grad2014_2016	0.5	0.06	0.03	0.015
ERR855244	GCGS0744	grad2014_2016	0.5	0.06	0.06	0.015
ERR855245	GCGS0133	grad2014_2016	0.5	0.25	0.03	32
ERR855246	GCGS1090	grad2014_2016	1	NA	0.015	16
ERR855247	GCGS1080	grad2014_2016	1	NA	0.03	16
ERR855248	GCGS0817	grad2014_2016	0.25	0.06	0.03	8
ERR855249	GCGS0816	grad2014_2016	0.25	0.06	0.03	8
ERR855250	GCGS0515	grad2014_2016	0.06	0.015	0.015	8
ERR855251	GCGS0815	grad2014_2016	0.125	0.06	0.03	8
ERR855252	GCGS0517	grad2014_2016	0.06	0.015	0.008	4
ERR855253	GCGS0717	grad2014_2016	0.25	0.03	0.015	16
ERR855254	GCGS0514	grad2014_2016	0.03	0.015	0.015	2
ERR855255	GCGS0818	grad2014_2016	0.25	0.06	0.03	8
ERR855257	GCGS0716	grad2014_2016	0.25	0.03	0.015	16
ERR855258	GCGS0714	grad2014_2016	0.125	0.03	0.015	4
ERR855259	GCGS0487	grad2014_2016	0.25	0.015	0.008	2
ERR855260	GCGS0805	grad2014_2016	0.5	0.06	0.03	8
ERR855261	GCGS0697	grad2014_2016	0.125	0.03	0.015	4
ERR855262	GCGS0814	grad2014_2016	0.125	0.06	0.03	8
ERR855263	GCGS0715	grad2014_2016	0.25	0.03	0.015	8
ERR855264	GCGS0513	grad2014_2016	0.25	0.015	0.008	4
ERR855265	GCGS0512	grad2014_2016	0.03	0.015	0.008	8
ERR855266	GCGS0921	grad2014_2016	0.5	0.25	0.06	16
ERR855267	GCGS0964	grad2014_2016	0.25	0.25	0.03	0.015
ERR855268	GCGS1013	grad2014_2016	0.5	0.5	0.125	0.004
ERR855269	GCGS1001	grad2014_2016	0.5	0.25	0.125	32
ERR855270	GCGS0971	grad2014_2016	1	0.25	0.06	16
ERR855271	GCGS0969	grad2014_2016	0.5	0.25	0.06	16
ERR855272	GCGS0993	grad2014_2016	0.25	0.25	0.06	16
ERR855273	GCGS0976	grad2014_2016	0.25	0.25	0.06	32
ERR855274	GCGS0952	grad2014_2016	0.25	0.25	0.06	16
ERR855275	GCGS0954	grad2014_2016	0.25	0.25	0.06	16
ERR855276	GCGS0956	grad2014_2016	0.25	0.25	0.06	16
ERR855277	GCGS0967	grad2014_2016	0.5	0.25	0.03	16
ERR855278	GCGS0873	grad2014_2016	1	0.25	0.06	16
ERR855279	GCGS0925	grad2014_2016	1	0.25	0.06	16
ERR855280	GCGS0953	grad2014_2016	0.25	0.25	0.06	16
ERR855281	GCGS0972	grad2014_2016	1	0.25	0.06	16
ERR855282	GCGS0893	grad2014_2016	0.5	0.25	0.06	16
ERR855283	GCGS0888	grad2014_2016	1	0.25	0.06	16
ERR855284	GCGS0973	grad2014_2016	0.5	0.25	0.06	8
ERR855285	GCGS0942	grad2014_2016	1	0.25	0.06	16
ERR855286	GCGS0977	grad2014_2016	0.5	0.25	0.06	16
ERR855287	GCGS0926	grad2014_2016	0.125	0.25	0.03	16
ERR855288	GCGS0889	grad2014_2016	2	0.25	0.125	16
ERR855289	GCGS0848	grad2014_2016	1	0.125	0.06	16
ERR855290	GCGS0706	grad2014_2016	0.5	0.03	0.03	32
ERR855291	GCGS0159	grad2014_2016	0.5	0.25	0.06	8
ERR855292	GCGS0693	grad2014_2016	0.5	0.03	0.03	8
ERR855293	GCGS0655	grad2014_2016	0.5	0.03	0.06	0.015
ERR855294	GCGS0448	grad2014_2016	0.5	0.015	0.03	16
ERR855295	GCGS0239	grad2014_2016	0.5	0.5	0.125	16
ERR855296	GCGS0637	grad2014_2016	1	0.03	0.03	16
ERR855297	GCGS0692	grad2014_2016	0.5	0.03	0.06	16
ERR855298	GCGS0486	grad2014_2016	0.5	0.015	0.015	0.015
ERR855299	GCGS0707	grad2014_2016	0.5	0.03	0.03	32
ERR855300	GCGS0677	grad2014_2016	0.5	0.03	0.03	16
ERR855301	GCGS0360	grad2014_2016	0.5	0.015	0.015	8
ERR855302	GCGS0699	grad2014_2016	0.5	0.03	0.03	16
ERR855303	GCGS0858	grad2014_2016	0.5	0.125	0.06	16
ERR855304	GCGS0804	grad2014_2016	0.5	0.06	0.03	16
ERR855305	GCGS0857	grad2014_2016	0.5	0.125	0.015	0.015
ERR855306	GCGS0602	grad2014_2016	0.5	0.03	0.03	16
ERR855307	GCGS0807	grad2014_2016	0.5	0.06	0.06	16
ERR855308	GCGS0810	grad2014_2016	0.5	0.06	0.06	32
ERR855309	GCGS0821	grad2014_2016	0.5	0.125	0.03	0.015
ERR855310	GCGS0853	grad2014_2016	0.5	0.125	0.06	0.015
ERR855311	GCGS0666	grad2014_2016	0.5	0.03	0.015	4
ERR855312	GCGS0695	grad2014_2016	0.5	0.03	0.015	4
ERR855313	GCGS0901	grad2014_2016	0.5	0.25	0.06	8
ERR855314	GCGS0832	grad2014_2016	0.25	0.125	0.063	0.002
ERR855315	GCGS0676	grad2014_2016	0.5	0.03	0.03	16
ERR855316	GCGS0614	grad2014_2016	0.5	0.03	0.03	0.015
ERR855317	GCGS0701	grad2014_2016	1	0.03	0.008	0.015
ERR855318	GCGS0750	grad2014_2016	0.5	0.06	0.015	0.015
ERR855319	GCGS0722	grad2014_2016	0.5	0.125	0.063	16
ERR855320	GCGS0837	grad2014_2016	1	0.125	0.06	16
ERR855321	GCGS0657	grad2014_2016	0.5	0.03	0.015	0.015
ERR855322	GCGS0822	grad2014_2016	0.5	0.125	0.06	8
ERR855323	GCGS0642	grad2014_2016	0.5	0.03	0.008	0.015
ERR855326	GCGS0422	grad2014_2016	1	0.015	0.008	0.015
ERR855327	GCGS0455	grad2014_2016	0.5	0.015	0.008	0.015
ERR855328	GCGS0544	grad2014_2016	0.5	0.03	0.015	0.015
ERR855329	GCGS0833	grad2014_2016	0.5	0.125	0.06	16
ERR855330	GCGS0659	grad2014_2016	0.5	0.03	0.015	16
ERR855331	GCGS0458	grad2014_2016	1	0.015	0.008	0.015
ERR855332	GCGS0770	grad2014_2016	1	0.06	0.03	16
ERR855333	GCGS1010	grad2014_2016	0.5	0.25	0.06	16
ERR855334	GCGS0780	grad2014_2016	0.5	0.125	0.032	16
ERR855335	GCGS0426	grad2014_2016	1	0.015	0.015	0.015
ERR855336	GCGS0670	grad2014_2016	0.5	0.03	0.015	0.015
ERR855337	GCGS0474	grad2014_2016	0.5	0.015	0.008	0.015
ERR855338	GCGS0660	grad2014_2016	0.5	0.03	0.008	0.015
ERR855339	GCGS0644	grad2014_2016	0.5	0.03	0.015	0.015
ERR855340	GCGS0645	grad2014_2016	0.5	0.03	0.008	0.015
ERR855341	GCGS0859	grad2014_2016	0.5	0.125	0.03	16
ERR855342	GCGS0850	grad2014_2016	0.5	0.125	0.03	1
ERR855343	GCGS0884	grad2014_2016	0.25	0.25	0.06	8
ERR855344	GCGS0661	grad2014_2016	1	0.03	0.008	0.015
ERR855346	GCGS0681	grad2014_2016	0.5	0.03	0.008	0.015
ERR855347	GCGS0424	grad2014_2016	0.5	0.015	0.008	0.015
ERR855348	GCGS0436	grad2014_2016	2	0.015	0.008	0.015
ERR855349	GCGS0694	grad2014_2016	8	0.03	0.008	0.015
ERR855350	GCGS0638	grad2014_2016	4	0.03	0.015	0.015
ERR855351	GCGS0619	grad2014_2016	2	0.03	0.03	0.015
ERR855352	GCGS0550	grad2014_2016	8	0.03	0.008	0.015
ERR855353	GCGS0849	grad2014_2016	4	0.125	0.03	16
ERR855354	GCGS0371	grad2014_2016	2	0.015	0.008	0.015
ERR855355	GCGS0574	grad2014_2016	2	0.03	0.015	0.03
ERR855356	GCGS0354	grad2014_2016	8	0.015	0.008	0.015
ERR855357	GCGS0745	grad2014_2016	256	0.06	0.03	0.015
ERR855358	GCGS0671	grad2014_2016	2	0.03	0.03	0.015
ERR855359	GCGS0485	grad2014_2016	16	0.015	0.008	0.015
ERR855360	GCGS0834	grad2014_2016	2	0.125	0.03	4
ERR855362	GCGS0604	grad2014_2016	16	0.063	0.032	0.016
ERR855363	GCGS0523	grad2014_2016	2	0.015	0.008	0.015
ERR855364	GCGS0473	grad2014_2016	2	0.015	0.008	0.015
ERR855365	GCGS0338	grad2014_2016	16	0.015	0.008	0.015
ERR855366	GCGS0402	grad2014_2016	4	0.015	0.015	0.015
ERR855367	GCGS0561	grad2014_2016	2	0.03	0.008	0.004
ERR855368	GCGS0587	grad2014_2016	2	0.03	0.015	0.015
ERR855369	GCGS0611	grad2014_2016	2	0.03	0.015	0.015
ERR855370	GCGS0476	grad2014_2016	2	0.015	0.004	0.004
ERR855371	GCGS0733	grad2014_2016	2	0.06	0.015	16
ERR855372	GCGS0372	grad2014_2016	8	0.015	0.008	0.015
ERR855373	GCGS0518	grad2014_2016	8	0.015	0.008	0.015
ERR855374	GCGS0406	grad2014_2016	2	0.015	0.015	0.015
ERR855375	GCGS0563	grad2014_2016	2	0.03	0.015	16
ERR855376	GCGS0404	grad2014_2016	2	0.015	0.015	0.015
ERR855377	GCGS0477	grad2014_2016	2	0.015	0.008	0.004
ERR855378	GCGS0403	grad2014_2016	2	0.015	0.03	0.015
ERR855379	GCGS0672	grad2014_2016	2	0.03	0.03	0.015
ERR855380	GCGS0791	grad2014_2016	2	0.06	0.06	0.03
ERR855381	GCGS0793	grad2014_2016	8	0.06	0.03	16
ERR855382	GCGS0562	grad2014_2016	2	0.03	0.004	4
ERR855383	GCGS0564	grad2014_2016	2	0.03	0.008	0.004
ERR855384	GCGS0790	grad2014_2016	2	0.06	0.03	0.03
ERR855385	GCGS0355	grad2014_2016	2	0.015	0.015	0.03
ERR855386	GCGS0924	grad2014_2016	1	0.25	0.06	16
ERR855387	GCGS0838	grad2014_2016	16	0.125	0.03	16
ERR855388	GCGS0575	grad2014_2016	2	0.03	0.015	0.03
ERR855389	GCGS0765	grad2014_2016	2	0.06	0.03	0.015
ERR855390	GCGS0497	grad2014_2016	8	0.015	0.015	0.015
ERR855391	GCGS0792	grad2014_2016	8	0.06	0.03	16
ERR855392	GCGS0339	grad2014_2016	2	0.015	0.004	0.004
ERR855393	GCGS0478	grad2014_2016	2	0.015	0.008	0.004
ERR855394	GCGS0460	grad2014_2016	16	0.015	0.008	0.015
ERR855395	GCGS0759	grad2014_2016	8	0.125	0.063	16
ERR855396	GCGS0361	grad2014_2016	8	0.015	0.008	0.015
ERR855397	GCGS0405	grad2014_2016	2	0.015	0.015	0.015
ERR855398	GCGS0438	grad2014_2016	16	0.015	0.008	0.015
ERR855399	GCGS1008	grad2014_2016	0.5	0.25	0.06	16
ERR855400	GCGS0918	grad2014_2016	1	0.25	0.06	16
ERR855401	GCGS1009	grad2014_2016	0.5	0.25	0.125	16
ERR855402	GCGS0947	grad2014_2016	0.25	0.25	0.06	16
ERR855403	GCGS0988	grad2014_2016	0.5	0.25	0.03	8
ERR855404	GCGS0939	grad2014_2016	0.5	0.25	0.06	16
ERR855405	GCGS0987	grad2014_2016	0.5	0.25	0.06	16
ERR855406	GCGS0923	grad2014_2016	0.5	0.25	0.125	16
ERR855407	GCGS0991	grad2014_2016	0.5	0.125	0.032	16
ERR855408	GCGS0946	grad2014_2016	0.25	0.25	0.125	16
ERR855409	GCGS1000	grad2014_2016	0.25	0.25	0.06	16
ERR855410	GCGS0948	grad2014_2016	0.25	0.25	0.06	16
ERR855411	GCGS0931	grad2014_2016	0.5	0.25	0.03	0.015
ERR855412	GCGS0890	grad2014_2016	0.25	0.25	0.06	0.015
ERR855413	GCGS0911	grad2014_2016	0.25	0.25	0.06	16
ERR855414	GCGS0885	grad2014_2016	0.25	0.25	0.06	16
ERR855415	GCGS0936	grad2014_2016	1	0.25	0.06	32
ERR855416	GCGS0891	grad2014_2016	0.5	0.25	0.06	16
ERR855417	GCGS0968	grad2014_2016	0.5	0.125	0.032	4
ERR855418	GCGS0937	grad2014_2016	0.5	0.25	0.125	32
ERR855419	GCGS0898	grad2014_2016	0.25	0.25	0.06	16
ERR855420	GCGS1016	grad2014_2016	1	0.5	0.125	16
ERR855421	GCGS0958	grad2014_2016	0.5	0.25	0.125	16
ERR855422	GCGS0892	grad2014_2016	0.5	0.25	0.06	16
ERR855423	GCGS0910	grad2014_2016	0.25	0.25	0.06	16
ERR855424	GCGS0897	grad2014_2016	0.25	0.25	0.06	16
ERR855425	GCGS0945	grad2014_2016	0.25	0.25	0.06	16
ERR855426	GCGS0871	grad2014_2016	0.25	0.25	0.06	16
ERR855427	GCGS1017	grad2014_2016	0.25	0.016	0.016	0.004
ERR855428	GCGS0895	grad2014_2016	0.5	0.25	0.125	16
ERR855429	GCGS0966	grad2014_2016	1	0.25	0.125	32
ERR855430	GCGS0970	grad2014_2016	0.5	0.25	0.03	16
ERR855431	GCGS0874	grad2014_2016	1	0.25	0.125	16
ERR855432	GCGS1005	grad2014_2016	0.5	0.25	0.06	16
ERR855433	GCGS0999	grad2014_2016	0.5	0.25	0.06	16
ERR855434	GCGS0955	grad2014_2016	0.25	0.25	0.06	8
ERR855435	GCGS0908	grad2014_2016	0.25	0.25	0.06	16
ERR910008	GCGS0635	grad2014_2016	8	0.03	0.015	0.008
ERR956668	GCGS0994	grad2014_2016	0.25	0.25	0.06	16
ERR956669	GCGS0902	grad2014_2016	0.25	0.25	0.06	8
ERR956670	GCGS0951	grad2014_2016	0.25	0.25	0.06	16
ERR956671	GCGS0975	grad2014_2016	0.5	0.25	0.06	32
ERR956672	GCGS0965	grad2014_2016	0.5	0.25	0.06	16
ERR956673	GCGS1003	grad2014_2016	0.25	0.25	0.06	16
ERR956674	GCGS0950	grad2014_2016	0.25	0.25	0.125	16
ERR956675	GCGS0949	grad2014_2016	0.25	0.25	0.06	8
ERR956676	GCGS0995	grad2014_2016	0.25	0.25	0.125	16
ERR956677	GCGS0963	grad2014_2016	0.5	0.25	0.06	16
ERR956678	GCGS0909	grad2014_2016	0.25	0.25	0.06	16
ERR956679	GCGS0913	grad2014_2016	1	0.25	0.125	16
ERR956680	GCGS0992	grad2014_2016	0.5	0.25	0.06	16
ERR956681	GCGS0957	grad2014_2016	0.25	0.25	0.06	16
ERR956682	GCGS1012	grad2014_2016	1	0.25	0.06	16
ERR956683	GCGS0854	grad2014_2016	1	0.125	0.03	16
ERR956684	GCGS0860	grad2014_2016	8	0.125	0.06	32
ERR956685	GCGS0904	grad2014_2016	0.5	0.25	0.06	16
ERR956687	GCGS0869	grad2014_2016	1	0.25	0.03	16
ERR956688	GCGS1014	grad2014_2016	0.25	0.5	0.125	0.004
ERR956689	GCGS0978	grad2014_2016	0.5	0.25	0.06	16
ERR956690	GCGS0980	grad2014_2016	0.5	0.25	0.06	16
ERR956691	GCGS1034	grad2014_2016	8	NA	0.008	0.008
ERR956692	GCGS1048	grad2014_2016	16	NA	0.008	0.008
ERR956693	GCGS1062	grad2014_2016	8	NA	0.015	0.008
ERR956694	GCGS0777	grad2014_2016	2	0.06	0.03	0.015
ERR956696	GCGS1038	grad2014_2016	0.5	NA	0.06	4
ERR971374	GCGS1002	grad2014_2016	0.25	0.25	0.06	8
ERR971375	GCGS0900	grad2014_2016	0.25	0.25	0.06	16
ERR971376	GCGS0899	grad2014_2016	0.5	0.25	0.06	16
ERR971377	GCGS0886	grad2014_2016	0.5	0.25	0.125	16
ERR971378	GCGS0896	grad2014_2016	0.25	0.25	0.06	16
ERR971379	GCGS0974	grad2014_2016	1	0.25	0.06	16
ERR971380	GCGS0941	grad2014_2016	0.5	0.25	0.03	0.015
ERR971381	GCGS0928	grad2014_2016	0.25	0.032	0.032	8
ERR971382	GCGS1004	grad2014_2016	0.25	0.25	0.125	16
SRR1661153	15363	demczuk2015	0.5	0.063	0.125	0.016
SRR1661154	18438	demczuk2015	0.25	0.125	0.125	0.5
SRR1661155	19173	demczuk2015	1	0.125	0.25	0.016
SRR1661156	19984	demczuk2015	0.25	0.063	0.125	16
SRR1661157	20289	demczuk2015	0.125	0.063	0.125	0.016
SRR1661158	22830	demczuk2015	0.25	0.25	0.125	0.5
SRR1661159	22890	demczuk2015	0.063	0.001	0.00025	0.063
SRR1661160	23035	demczuk2015	0.125	0.004	0.002	0.004
SRR1661161	23435	demczuk2015	0.5	0.25	0.125	16
SRR1661162	23693	demczuk2015	0.063	0.008	0.004	0.004
SRR1661163	23712	demczuk2015	0.5	0.032	0.125	0.032
SRR1661164	23729	demczuk2015	0.5	0.25	0.125	64
SRR1661165	23836	demczuk2015	0.25	0.032	0.125	0.25
SRR1661166	24335	demczuk2015	0.5	0.25	0.125	16
SRR1661167	25151	demczuk2015	2	0.063	0.125	0.032
SRR1661168	26446	demczuk2015	0.5	0.5	0.063	64
SRR1661169	26539	demczuk2015	0.063	0.004	0.002	0.004
SRR1661170	26870	demczuk2015	0.25	0.016	0.008	4
SRR1661171	26932	demczuk2015	0.063	0.004	0.002	0.004
SRR1661172	27441	demczuk2015	0.125	0.004	0.004	0.008
SRR1661173	27459	demczuk2015	0.5	0.125	0.032	32
SRR1661174	27521	demczuk2015	0.063	0.032	0.032	8
SRR1661175	27588	demczuk2015	0.5	0.125	0.032	16
SRR1661176	27613	demczuk2015	0.5	0.063	0.032	16
SRR1661177	27775	demczuk2015	0.25	0.002	0.001	0.016
SRR1661178	27777	demczuk2015	0.063	0.001	0.0005	0.016
SRR1661179	27920	demczuk2015	0.25	0.063	0.125	1
SRR1661180	27931	demczuk2015	0.032	0.004	0.002	0.004
SRR1661181	28071	demczuk2015	0.125	0.25	0.125	2
SRR1661182	28072	demczuk2015	0.125	0.25	0.125	2
SRR1661183	28076	demczuk2015	1	0.032	0.032	16
SRR1661184	28361	demczuk2015	0.5	0.016	0.032	4
SRR1661185	28445	demczuk2015	0.25	0.25	0.125	16
SRR1661186	28541	demczuk2015	0.25	0.016	0.016	4
SRR1661187	28861	demczuk2015	0.25	0.063	0.063	8
SRR1661188	28885	demczuk2015	0.25	0.063	0.063	16
SRR1661189	28894	demczuk2015	0.25	0.016	0.008	4
SRR1661191	29055	demczuk2015	0.25	0.063	0.125	16
SRR1661192	29301	demczuk2015	0.25	0.063	0.125	32
SRR1661193	29506	demczuk2015	0.032	0.032	0.125	4
SRR1661194	29954	demczuk2015	0.25	0.125	0.125	0.016
SRR1661195	30016	demczuk2015	0.25	0.5	0.125	64
SRR1661196	30755	demczuk2015	0.5	0.125	0.125	16
SRR1661197	30865	demczuk2015	0.5	0.125	0.125	16
SRR1661198	30871	demczuk2015	0.5	0.125	0.125	16
SRR1661199	31284	demczuk2015	0.5	0.032	0.063	4
SRR1661200	31341	demczuk2015	0.5	0.032	0.032	16
SRR1661201	31348	demczuk2015	0.5	0.25	0.125	16
SRR1661202	31349	demczuk2015	0.5	0.032	0.032	16
SRR1661203	31350	demczuk2015	0.5	0.125	0.063	16
SRR1661204	31352	demczuk2015	0.5	0.125	0.125	32
SRR1661205	31355	demczuk2015	0.5	0.125	0.125	16
SRR1661206	31357	demczuk2015	0.5	0.25	0.125	16
SRR1661207	31623	demczuk2015	128	0.125	0.125	4
SRR1661208	31819	demczuk2015	0.5	0.25	0.125	16
SRR1661209	31823	demczuk2015	16	0.063	0.063	16
SRR1661210	31826	demczuk2015	0.5	0.25	0.125	16
SRR1661211	31834	demczuk2015	0.5	0.016	0.016	0.004
SRR1661212	31858	demczuk2015	0.5	0.25	0.125	16
SRR1661213	31935	demczuk2015	0.5	0.25	0.125	16
SRR1661214	32118	demczuk2015	0.25	0.032	0.032	16
SRR1661215	32123	demczuk2015	0.25	0.125	0.063	8
SRR1661216	32318	demczuk2015	0.5	0.25	0.125	16
SRR1661217	32320	demczuk2015	0.25	0.125	0.032	16
SRR1661218	32330	demczuk2015	0.25	0.032	0.008	0.125
SRR1661219	32335	demczuk2015	0.032	0.008	0.008	0.002
SRR1661220	32615	demczuk2015	0.5	0.25	0.125	16
SRR1661221	32657	demczuk2015	0.5	0.016	0.032	16
SRR1661222	32664	demczuk2015	0.5	0.032	0.063	8
SRR1661223	32752	demczuk2015	0.5	0.016	0.016	0.125
SRR1661224	32838	demczuk2015	0.125	0.008	0.008	0.008
SRR1661225	32847	demczuk2015	0.125	0.008	0.004	0.004
SRR1661226	32849	demczuk2015	0.25	0.016	0.032	8
SRR1661227	32867	demczuk2015	512	0.063	0.125	32
SRR1661228	32902	demczuk2015	0.5	0.063	0.032	4
SRR1661229	32919	demczuk2015	0.25	0.032	0.016	0.004
SRR1661230	32929	demczuk2015	0.25	0.125	0.125	16
SRR1661231	32962	demczuk2015	0.5	0.125	0.063	16
SRR1661232	33074	demczuk2015	0.25	0.008	0.004	0.004
SRR1661233	33162	demczuk2015	0.5	0.25	0.125	16
SRR1661234	33232	demczuk2015	0.125	0.004	0.004	0.004
SRR1661235	33234	demczuk2015	0.125	0.004	0.002	0.004
SRR1661236	33244	demczuk2015	0.063	0.004	0.002	0.002
SRR1661237	33264	demczuk2015	0.125	0.004	0.004	0.004
SRR1661238	33288	demczuk2015	0.125	0.004	0.002	0.004
SRR1661239	33293	demczuk2015	0.125	0.004	0.004	0.004
SRR1661240	33295	demczuk2015	0.125	0.004	0.004	0.004
SRR1661241	33316	demczuk2015	0.125	0.004	0.004	0.004
SRR1661242	33375	demczuk2015	0.5	0.25	0.125	16
SRR1661243	33386	demczuk2015	1	0.016	0.063	16
SRR1661244	33442	demczuk2015	0.5	0.125	0.063	16
SRR1661245	33457	demczuk2015	1	0.25	0.125	16
SRR1661246	33467	demczuk2015	0.5	0.125	0.125	16
SRR1661247	33485	demczuk2015	0.5	0.125	0.125	16
SRR1661248	33492	demczuk2015	0.5	0.125	0.125	16
SRR1661249	33523	demczuk2015	1	0.125	0.063	16
SRR1661250	33546	demczuk2015	1	0.125	0.063	16
SRR1661251	33569	demczuk2015	0.5	0.125	0.125	16
SRR1661252	33577	demczuk2015	0.5	0.063	0.25	16
SRR1661253	33588	demczuk2015	0.25	0.25	0.125	16
SRR1661254	33608	demczuk2015	0.25	0.063	0.063	4
SRR1661255	33679	demczuk2015	0.032	0.004	0.002	0.004
SRR1661256	33680	demczuk2015	0.032	0.004	0.002	0.002
SRR1661257	33681	demczuk2015	0.063	0.004	0.004	0.002
SRR1661258	33756	demczuk2015	0.5	0.032	0.032	16
SRR1661259	33764	demczuk2015	0.5	0.25	0.125	16
SRR1661260	33828	demczuk2015	0.125	0.004	0.0005	0.002
SRR1661261	33898	demczuk2015	0.25	0.008	0.008	0.004
SRR1661262	33901	demczuk2015	1	0.008	0.008	16
SRR1661263	33965	demczuk2015	0.125	0.004	0.004	0.004
SRR1661264	33967	demczuk2015	0.125	0.002	0.0005	0.004
SRR1661265	33997	demczuk2015	1	0.032	0.016	4
SRR1661266	34067	demczuk2015	0.125	0.004	0.004	0.004
SRR1661267	34097	demczuk2015	0.063	0.004	0.004	0.004
SRR1661268	34225	demczuk2015	0.5	0.25	0.063	4
SRR1661269	34245	demczuk2015	0.25	0.125	0.063	4
SRR1661270	34344	demczuk2015	0.5	0.25	0.125	16
SRR1661271	34349	demczuk2015	0.5	0.25	0.125	16
SRR1661272	34359	demczuk2015	0.5	0.25	0.125	4
SRR1661273	34361	demczuk2015	0.5	0.125	0.063	16
SRR1661274	34421	demczuk2015	0.063	0.063	0.032	4
SRR1661276	34511	demczuk2015	0.5	0.125	0.063	16
SRR1661277	34522	demczuk2015	0.5	0.25	0.125	16
SRR1661278	34527	demczuk2015	0.5	0.125	0.063	16
SRR1661279	34530	demczuk2015	2	0.25	0.125	16
SRR1661280	34620	demczuk2015	0.032	0.016	0.008	4
SRR1661281	34638	demczuk2015	1	0.032	0.016	0.004
SRR1661282	34647	demczuk2015	0.25	0.004	0.004	0.004
SRR1661283	34651	demczuk2015	0.25	0.125	0.032	8
SRR1661284	34678	demczuk2015	0.25	0.125	0.032	8
SRR1661285	34688	demczuk2015	0.032	0.004	0.002	0.002
SRR1661286	34718	demczuk2015	0.125	0.004	0.002	0.004
SRR1661287	34740	demczuk2015	0.125	0.004	0.002	0.008
SRR1661288	34769	demczuk2015	0.125	0.002	0.004	0.004
SRR1661289	34772	demczuk2015	0.125	0.002	0.001	0.004
SRR1661290	34780	demczuk2015	0.25	0.004	0.004	0.004
SRR1661291	34796	demczuk2015	0.125	0.004	0.004	0.004
SRR1661292	34842	demczuk2015	0.5	8	2	16
SRR1661293	35169	demczuk2015	0.5	0.125	0.063	8
SRR1661294	35177	demczuk2015	0.5	0.25	0.125	16
SRR1661295	35220	demczuk2015	0.032	0.004	0.002	0.004
SRR1661296	35317	demczuk2015	0.063	0.063	0.063	16
SRR1661297	35323	demczuk2015	0.063	0.063	0.125	8
SRR1661298	35325	demczuk2015	0.5	0.125	0.063	16
SRR1661299	35330	demczuk2015	0.125	0.125	0.125	16
SRR1661300	35332	demczuk2015	0.063	0.063	0.125	8
SRR1661302	35334	demczuk2015	0.063	0.25	0.125	8
SRR1661303	35335	demczuk2015	0.063	0.063	0.063	8
SRR1661304	35336	demczuk2015	0.063	0.125	0.125	16
SRR1661305	35346	demczuk2015	0.063	0.063	0.125	8
SRR1661306	35352	demczuk2015	0.063	0.063	0.125	16
SRR1661307	35415	demczuk2015	0.5	0.125	0.063	16
SRR1661308	35416	demczuk2015	0.5	0.125	0.063	64
SRR1661309	35417	demczuk2015	0.25	0.016	0.125	64
SRR1661310	35423	demczuk2015	0.5	0.125	0.016	32
SRR1661311	35424	demczuk2015	0.5	0.125	0.063	16
SRR1661312	35425	demczuk2015	0.25	0.032	0.032	0.016
SRR1661313	35428	demczuk2015	0.25	0.016	0.032	0.004
SRR1661314	35433	demczuk2015	0.125	0.016	0.008	0.004
SRR1661315	35435	demczuk2015	8	0.125	0.125	16
SRR1661316	35439	demczuk2015	0.25	0.004	0.002	0.004
SRR1661317	35476	demczuk2015	0.032	0.004	0.004	0.002
SRR1661318	35477	demczuk2015	0.004	0.004	0.002	0.004
SRR1661319	35593	demczuk2015	0.125	0.002	0.001	0.004
SRR1661320	36090	demczuk2015	0.063	0.004	0.004	0.002
SRR1661321	36185	demczuk2015	0.125	0.004	0.004	0.004
SRR1661322	883218	demczuk2015	0.5	0.125	0.125	0.032
SRR1661323	ATCC49226	demczuk2015	0.5	0.032	0.016	0.004
SRR1661324	WHO-F	demczuk2015	0.125	0.016	0.001	0.004
SRR1661325	WHO-G	demczuk2015	0.25	0.016	0.008	0.125
SRR1661326	WHO-K	demczuk2015	0.25	0.5	0.064	64
SRR1661327	WHO-L	demczuk2015	0.5	0.25	0.125	32
SRR1661328	WHO-M	demczuk2015	0.25	0.008	0.012	1
SRR1661329	WHO-N	demczuk2015	0.125	0.008	0.004	4
SRR1661330	WHO-O	demczuk2015	0.25	0.016	0.032	0.016
SRR1661331	WHO-P	demczuk2015	2	0.016	0.004	0.004
SRR2736093	19095	demczuk2016	2	0.004	0.004	NA
SRR2736094	19156	demczuk2016	2	0.008	0.016	NA
SRR2736095	19255	demczuk2016	2	0.032	0.016	NA
SRR2736096	19328	demczuk2016	2	0.016	0.063	NA
SRR2736097	19366	demczuk2016	2	0.032	0.063	NA
SRR2736098	19398	demczuk2016	2	0.016	0.032	NA
SRR2736099	19418	demczuk2016	2	0.032	0.032	NA
SRR2736100	19432	demczuk2016	2	0.016	0.032	NA
SRR2736101	19433	demczuk2016	2	0.032	0.032	NA
SRR2736102	19439	demczuk2016	2	0.032	0.063	NA
SRR2736103	19446	demczuk2016	2	0.016	0.032	NA
SRR2736104	19486	demczuk2016	2	0.032	0.032	NA
SRR2736105	19491	demczuk2016	2	0.032	0.032	NA
SRR2736106	19492	demczuk2016	2	0.032	0.063	NA
SRR2736107	19501	demczuk2016	2	0.008	0.008	NA
SRR2736108	20359	demczuk2016	2	0.008	0.016	NA
SRR2736109	20360	demczuk2016	2	0.008	0.008	NA
SRR2736110	20869	demczuk2016	4	0.016	0.008	NA
SRR2736111	20870	demczuk2016	4	0.008	0.008	NA
SRR2736112	21280	demczuk2016	2	0.008	0.016	NA
SRR2736113	21283	demczuk2016	2	0.016	0.008	NA
SRR2736114	21295	demczuk2016	2	0.008	0.008	NA
SRR2736115	21297	demczuk2016	2	0.008	0.008	NA
SRR2736116	21414	demczuk2016	2	0.016	0.016	NA
SRR2736117	21505	demczuk2016	2	0.032	0.016	NA
SRR2736118	21631	demczuk2016	1	0.008	0.016	NA
SRR2736119	21648	demczuk2016	2	0.016	0.032	NA
SRR2736120	21959	demczuk2016	2	0.016	0.016	NA
SRR2736121	21960	demczuk2016	2	0.016	0.016	NA
SRR2736122	22223	demczuk2016	2	0.032	0.016	NA
SRR2736123	22247	demczuk2016	2	0.016	0.016	NA
SRR2736124	22484	demczuk2016	2	0.032	0.016	NA
SRR2736125	23545	demczuk2016	2	0.016	0.016	NA
SRR2736126	23814	demczuk2016	2	0.032	0.063	NA
SRR2736127	24069	demczuk2016	2	0.016	0.032	NA
SRR2736128	24201	demczuk2016	2	0.016	0.063	NA
SRR2736129	25452	demczuk2016	8	0.016	0.016	NA
SRR2736130	26502	demczuk2016	4	0.016	0.008	NA
SRR2736131	26629	demczuk2016	4	0.008	0.004	NA
SRR2736132	26748	demczuk2016	4	0.016	0.016	NA
SRR2736133	26891	demczuk2016	4	0.032	0.008	NA
SRR2736134	26967	demczuk2016	1024	0.032	0.016	NA
SRR2736135	27040	demczuk2016	2	0.008	0.008	NA
SRR2736136	27046	demczuk2016	4	0.032	0.016	NA
SRR2736137	27455	demczuk2016	2	0.016	0.008	NA
SRR2736138	27632	demczuk2016	8	0.016	0.032	NA
SRR2736139	27633	demczuk2016	16	0.016	0.032	NA
SRR2736140	27924	demczuk2016	4	0.008	0.008	NA
SRR2736141	28194	demczuk2016	8	0.016	0.032	NA
SRR2736142	28759	demczuk2016	16	0.008	0.008	NA
SRR2736143	29151	demczuk2016	4	0.032	0.032	NA
SRR2736144	29360	demczuk2016	8	0.032	0.008	NA
SRR2736145	29362	demczuk2016	8	0.032	0.004	NA
SRR2736146	30014	demczuk2016	2	0.016	0.032	NA
SRR2736147	30198	demczuk2016	2	0.016	0.032	NA
SRR2736148	30220	demczuk2016	2	0.032	0.032	NA
SRR2736149	30248	demczuk2016	2	0.032	0.063	NA
SRR2736150	30374	demczuk2016	0.5	0.125	0.063	NA
SRR2736151	30382	demczuk2016	2	0.016	0.063	NA
SRR2736152	30616	demczuk2016	8	0.032	0.008	NA
SRR2736153	30617	demczuk2016	8	0.032	0.008	NA
SRR2736154	30978	demczuk2016	16	0.063	0.063	NA
SRR2736155	31138	demczuk2016	4	0.063	0.032	NA
SRR2736156	31182	demczuk2016	4	0.032	0.032	NA
SRR2736157	31256	demczuk2016	32	0.032	0.063	NA
SRR2736158	31408	demczuk2016	8	0.032	0.032	NA
SRR2736159	31636	demczuk2016	2	0.008	0.008	NA
SRR2736160	31804	demczuk2016	16	0.125	0.063	NA
SRR2736161	31812	demczuk2016	16	0.125	0.063	NA
SRR2736162	31821	demczuk2016	16	0.125	0.063	NA
SRR2736163	31822	demczuk2016	16	0.125	0.063	NA
SRR2736164	32151	demczuk2016	2	0.063	0.063	NA
SRR2736165	32402	demczuk2016	2	0.008	0.008	NA
SRR2736166	32648	demczuk2016	8	0.016	0.063	NA
SRR2736167	32928	demczuk2016	2	0.032	0.063	NA
SRR2736168	32956	demczuk2016	16	0.032	0.063	NA
SRR2736169	33121	demczuk2016	4	0.008	0.008	NA
SRR2736170	33128	demczuk2016	4	0.008	0.008	NA
SRR2736171	33133	demczuk2016	4	0.008	0.008	NA
SRR2736172	33136	demczuk2016	2	0.008	0.008	NA
SRR2736173	33137	demczuk2016	4	0.008	0.008	NA
SRR2736174	33144	demczuk2016	4	0.016	0.008	NA
SRR2736175	33383	demczuk2016	2	0.032	0.063	NA
SRR2736177	33404	demczuk2016	2	0.032	0.063	NA
SRR2736179	33630	demczuk2016	4	0.008	0.004	NA
SRR2736180	33632	demczuk2016	4	0.008	0.008	NA
SRR2736181	33637	demczuk2016	4	0.008	0.004	NA
SRR2736182	33638	demczuk2016	4	0.032	0.004	NA
SRR2736183	33647	demczuk2016	4	0.008	0.008	NA
SRR2736184	33648	demczuk2016	4	0.008	0.008	NA
SRR2736185	33660	demczuk2016	2	0.032	0.063	NA
SRR2736186	33661	demczuk2016	2	0.032	0.063	NA
SRR2736187	33759	demczuk2016	8	0.016	0.004	NA
SRR2736188	33815	demczuk2016	8	0.008	0.004	NA
SRR2736189	33817	demczuk2016	8	0.016	0.004	NA
SRR2736190	33825	demczuk2016	8	0.004	0.004	NA
SRR2736191	33858	demczuk2016	8	0.008	0.004	NA
SRR2736192	33890	demczuk2016	8	0.008	0.004	NA
SRR2736193	33904	demczuk2016	8	0.016	0.016	NA
SRR2736194	33922	demczuk2016	8	0.004	0.004	NA
SRR2736195	33925	demczuk2016	8	0.004	0.004	NA
SRR2736196	33934	demczuk2016	8	0.004	0.004	NA
SRR2736197	33935	demczuk2016	8	0.004	0.002	NA
SRR2736198	33969	demczuk2016	2	0.125	0.063	NA
SRR2736199	34099	demczuk2016	8	0.125	0.063	NA
SRR2736200	34106	demczuk2016	4	0.008	0.008	NA
SRR2736201	34108	demczuk2016	4	0.016	0.016	NA
SRR2736202	34123	demczuk2016	16	0.008	0.008	NA
SRR2736203	34131	demczuk2016	1024	0.032	0.063	NA
SRR2736204	34565	demczuk2016	4	0.032	0.063	NA
SRR2736205	34572	demczuk2016	8	0.032	0.063	NA
SRR2736206	34600	demczuk2016	16	0.032	0.016	NA
SRR2736207	34605	demczuk2016	16	0.032	0.016	NA
SRR2736208	34615	demczuk2016	16	0.016	0.008	NA
SRR2736209	34639	demczuk2016	16	0.032	0.032	NA
SRR2736210	34745	demczuk2016	4	0.016	0.008	NA
SRR2736211	34851	demczuk2016	1	0.016	0.008	NA
SRR2736212	35042	demczuk2016	8	0.032	0.032	NA
SRR2736213	35211	demczuk2016	2	0.032	0.032	NA
SRR2736214	35410	demczuk2016	1024	0.016	0.032	NA
SRR2736215	35442	demczuk2016	8	0.063	0.063	NA
SRR2736216	35443	demczuk2016	8	0.063	0.063	NA
SRR2736217	35444	demczuk2016	16	0.016	0.016	NA
SRR2736218	35507	demczuk2016	0.25	0.032	0.016	NA
SRR2736219	35541	demczuk2016	8	0.016	0.016	NA
SRR2736220	35570	demczuk2016	16	0.125	0.063	NA
SRR2736221	35594	demczuk2016	16	0.063	0.032	NA
SRR2736222	35809	demczuk2016	8	0.125	0.125	NA
SRR2736223	35835	demczuk2016	16	0.125	0.125	NA
SRR2736224	35846	demczuk2016	8	0.125	0.125	NA
SRR2736225	35908	demczuk2016	16	0.016	0.016	NA
SRR2736226	35917	demczuk2016	8	0.125	0.125	NA
SRR2736227	35987	demczuk2016	8	0.125	0.125	NA
SRR2736228	36021	demczuk2016	8	0.25	0.125	NA
SRR2736229	36029	demczuk2016	8	0.25	0.125	NA
SRR2736230	36037	demczuk2016	8	0.125	0.125	NA
SRR2736231	36045	demczuk2016	8	0.016	0.032	NA
SRR2736232	36058	demczuk2016	8	0.125	0.125	NA
SRR2736233	36160	demczuk2016	8	0.008	0.008	NA
SRR2736234	36171	demczuk2016	8	0.032	0.008	NA
SRR2736235	36172	demczuk2016	8	0.008	0.004	NA
SRR2736236	36182	demczuk2016	8	0.008	0.008	NA
SRR2736237	36192	demczuk2016	8	0.008	0.008	NA
SRR2736238	36293	demczuk2016	2	0.008	0.008	NA
SRR2736239	36294	demczuk2016	2	0.008	0.008	NA
SRR2736240	36296	demczuk2016	8	0.008	0.008	NA
SRR2736241	36350	demczuk2016	8	0.125	0.032	NA
SRR2736242	36361	demczuk2016	16	0.032	0.016	NA
SRR2736243	36391	demczuk2016	8	0.063	0.063	NA
SRR2736244	36441	demczuk2016	8	0.063	0.032	NA
SRR2736245	36442	demczuk2016	8	0.125	0.063	NA
SRR2736246	36443	demczuk2016	8	0.125	0.063	NA
SRR2736247	36650	demczuk2016	8	0.25	0.063	NA
SRR2736248	36690	demczuk2016	8	0.063	0.063	NA
SRR2736249	36746	demczuk2016	2	0.016	0.032	NA
SRR2736250	36945	demczuk2016	8	0.008	0.004	NA
SRR2736251	36946	demczuk2016	16	0.008	0.004	NA
SRR2736252	36948	demczuk2016	8	0.008	0.004	NA
SRR2736253	36952	demczuk2016	2	0.008	0.004	NA
SRR2736254	37021	demczuk2016	16	0.25	0.25	NA
SRR2736255	37086	demczuk2016	2	0.032	0.032	NA
SRR2736256	37088	demczuk2016	2	0.016	0.032	NA
SRR2736257	37094	demczuk2016	8	0.032	0.032	NA
SRR2736258	37308	demczuk2016	16	0.063	0.063	NA
SRR2736259	37320	demczuk2016	16	0.125	0.063	NA
SRR2736260	37327	demczuk2016	2	0.5	0.125	NA
SRR2736261	37350	demczuk2016	2	0.032	0.032	NA
SRR2736262	37413	demczuk2016	2	0.032	0.032	NA
SRR2736263	37456	demczuk2016	8	0.125	0.063	NA
SRR2736264	37510	demczuk2016	16	0.125	0.063	NA
SRR2736265	37535	demczuk2016	8	0.125	0.063	NA
SRR2736266	37540	demczuk2016	4	0.063	0.032	NA
SRR2736267	37576	demczuk2016	8	0.004	0.004	NA
SRR2736268	37599	demczuk2016	8	0.016	0.008	NA
SRR2736269	37624	demczuk2016	2	0.032	0.008	NA
SRR2736270	37635	demczuk2016	0.063	0.032	0.008	NA
SRR2736271	37649	demczuk2016	4	0.016	0.008	NA
SRR2736272	37654	demczuk2016	4	0.008	0.008	NA
SRR2736273	37748	demczuk2016	8	0.032	0.032	NA
SRR2736274	37750	demczuk2016	8	0.032	0.032	NA
SRR2736275	37790	demczuk2016	2	0.032	0.032	NA
SRR2736276	37867	demczuk2016	8	0.125	0.032	NA
SRR2736277	37868	demczuk2016	8	0.125	0.063	NA
SRR2736278	38129	demczuk2016	8	0.008	0.004	NA
SRR2736279	38130	demczuk2016	16	0.125	0.063	NA
SRR2736280	38131	demczuk2016	2	0.125	0.125	NA
SRR2736281	38132	demczuk2016	2	0.032	0.016	NA
SRR2736282	38133	demczuk2016	8	0.008	0.004	NA
SRR2736283	38134	demczuk2016	8	0.008	0.004	NA
SRR2736284	38135	demczuk2016	8	0.016	0.008	NA
SRR2736285	38136	demczuk2016	8	0.008	0.004	NA
SRR2736286	38137	demczuk2016	8	0.008	0.004	NA
SRR2736287	38138	demczuk2016	8	0.004	0.008	NA
SRR2736288	38139	demczuk2016	8	0.016	0.008	NA
SRR2736289	38140	demczuk2016	8	0.004	0.004	NA
SRR2736290	38141	demczuk2016	4	0.016	0.032	NA
SRR2736291	38142	demczuk2016	8	0.016	0.004	NA
SRR2736292	38143	demczuk2016	8	0.008	0.008	NA
SRR2736293	38144	demczuk2016	2	0.016	0.008	NA
SRR2736294	38145	demczuk2016	2	0.016	0.008	NA
SRR2736295	38150	demczuk2016	8	0.008	0.004	NA
SRR2736296	38152	demczuk2016	8	0.008	0.004	NA
SRR2736297	38155	demczuk2016	8	0.016	0.004	NA
SRR2736298	38156	demczuk2016	2	0.016	0.008	NA
SRR2736299	38158	demczuk2016	8	0.032	0.008	NA
SRR2736300	38196	demczuk2016	8	0.008	0.004	NA
SRR2736301	38197	demczuk2016	1	0.008	0.008	NA
SRR2736302	38198	demczuk2016	4	0.008	0.004	NA
SRR2736303	38199	demczuk2016	8	0.008	0.004	NA
SRR2736304	38200	demczuk2016	2	0.016	0.008	NA
SRR2736305	38201	demczuk2016	2	0.016	0.008	NA
SRR2736306	38202	demczuk2016	8	0.016	0.008	NA

## Sheet: Supplementary Table 6
Antibiotic	Gene	Coding	Presence or variant	Known variant	Notes
Azithromycin	23S rDNA	No	Variants	A2045G	Escherichia coli numbering A2059G. High-level resistance to azithromycin.
				C2597T	Escherichia coli numbering C2611T. Low-level resistance to azithromycin.
Ciprofloxacin	gyrA	Yes	Variants	T91F	Resistance to fluoroquinolones.
				D95G
				D95N
	parC	Yes	Variants	D86N
				S87I
				S87R
				S87W
				S88P
	parE	Yes	Variants	G410V
Extended Spectrum Cephalosporins (ESC, i.e. cefixime, ceftriaxone)	penA	Yes	Variants	A311V	Resistance to Extended-Spectrum Cephalosporins (ESCs).
				I312M
				V316P
				V316T
				T483S
				A501P
				A501V
				G542S
				G545S
				P551S
Multiple antibiotics	mtrR	Yes	Variants	G45D	Increased efflux of antimicrobials, e.g. macrolides and b-lactam antimicrobials, that are substrates of the MtrCDE efflux pump.
	mtrR promoter	No	Disruption	-
Penicillin	porB1b	Yes	Variants	G120K	Mediates decreased permeability of antimicrobials through the porin PorB1b.
				A121D
				A121N
	ponA	Yes	Variants	L421P	High-level chromosomally-mediated penicillin resistance.
	blaTEM	Yes	Presence	-	Betalactam resistance.
Rifampicin	rpoB	Yes	Variants	H552N	High-level resistance to rifampicin.
Spectinomycin	16S rDNA	No	Variants	C1187T	Escherichia coli numbering C1192T. Resistance to spectinomycin.
Sulphonamides	folP	Yes	Variants	R228S	Resistance to sulphonamides.
Tetracyline	rspJ	Yes	Variants	V57M	Chromosomally-mediated resistance to tetracyclines.
	tetM	Yes	Presence	-	Plasmid-mediated resistance to tetracyclines.

## Sheet: Supplementary Table 7
Dataset	Sample	Tool	Wall_clock	RAM
E.faecium	SRR980582	KmerResistance	5447	1291.23
E.faecium	SRR980582	SRST2	1169	83.17
E.faecium	SRR980582	ARIBA	406	125.56
E.faecium	SRR980564	KmerResistance	4137	1289.96
E.faecium	SRR980564	SRST2	857	65.06
E.faecium	SRR980564	ARIBA	328	123.74
E.faecium	SRR980560	KmerResistance	4711	1291.43
E.faecium	SRR980560	SRST2	1023	74.39
E.faecium	SRR980560	ARIBA	378	123.75
E.faecium	SRR980566	KmerResistance	4962	1291.32
E.faecium	SRR980566	SRST2	1026	60.43
E.faecium	SRR980566	ARIBA	372	123.8
E.faecium	SRR980574	KmerResistance	4392	1290.41
E.faecium	SRR980574	SRST2	873	71.56
E.faecium	SRR980574	ARIBA	295	123.78
E.faecium	SRR980562	KmerResistance	4765	1290.04
E.faecium	SRR980562	SRST2	965	65.64
E.faecium	SRR980562	ARIBA	344	123.85
E.faecium	SRR980551	KmerResistance	4312	1289.65
E.faecium	SRR980551	SRST2	857	46.12
E.faecium	SRR980551	ARIBA	284	124.98
E.faecium	SRR980588	KmerResistance	5753	1291.18
E.faecium	SRR980588	SRST2	1111	64.5
E.faecium	SRR980588	ARIBA	297	123.3
E.faecium	SRR980581	KmerResistance	7456	1290.12
E.faecium	SRR980581	SRST2	1548	89.93
E.faecium	SRR980581	ARIBA	490	123.89
E.faecium	SRR980554	KmerResistance	5790	1289.99
E.faecium	SRR980554	SRST2	1109	70.93
E.faecium	SRR980554	ARIBA	379	124.13
E.faecium	SRR980571	KmerResistance	4326	1291.45
E.faecium	SRR980571	SRST2	843	46.36
E.faecium	SRR980571	ARIBA	226	123.97
E.faecium	SRR980549	KmerResistance	4638	1290
E.faecium	SRR980549	SRST2	952	80.98
E.faecium	SRR980549	ARIBA	360	124.35
E.faecium	SRR980579	KmerResistance	2842	1290.94
E.faecium	SRR980579	SRST2	583	65.34
E.faecium	SRR980579	ARIBA	237	123.81
E.faecium	SRR980585	KmerResistance	1931	1290.02
E.faecium	SRR980585	SRST2	416	65.73
E.faecium	SRR980585	ARIBA	175	124.09
E.faecium	SRR980583	KmerResistance	3605	1290.06
E.faecium	SRR980583	SRST2	737	65.48
E.faecium	SRR980583	ARIBA	288	123.2
E.faecium	SRR980563	KmerResistance	4711	1289.48
E.faecium	SRR980563	SRST2	984	66.3
E.faecium	SRR980563	ARIBA	315	123.43
E.faecium	SRR980550	KmerResistance	6578	1289.66
E.faecium	SRR980550	SRST2	1286	115.98
E.faecium	SRR980550	ARIBA	543	124.12
E.faecium	SRR980567	KmerResistance	2946	1290.92
E.faecium	SRR980567	SRST2	619	64.73
E.faecium	SRR980567	ARIBA	234	125.64
E.faecium	SRR980575	KmerResistance	4757	1291.3
E.faecium	SRR980575	SRST2	980	65.38
E.faecium	SRR980575	ARIBA	301	123.85
E.faecium	SRR980578	KmerResistance	3768	1290.78
E.faecium	SRR980578	SRST2	730	48.49
E.faecium	SRR980578	ARIBA	221	123.78
E.faecium	SRR980558	KmerResistance	5077	1289.68
E.faecium	SRR980558	SRST2	1021	65.29
E.faecium	SRR980558	ARIBA	369	124.01
E.faecium	SRR980552	KmerResistance	6136	1289.84
E.faecium	SRR980552	SRST2	1283	120.74
E.faecium	SRR980552	ARIBA	461	124.1
E.faecium	SRR980572	KmerResistance	4387	1291.45
E.faecium	SRR980572	SRST2	852	66.16
E.faecium	SRR980572	ARIBA	252	123.75
E.faecium	SRR980559	KmerResistance	3629	1290.64
E.faecium	SRR980559	SRST2	781	65.82
E.faecium	SRR980559	ARIBA	300	123.68
E.faecium	SRR980587	KmerResistance	4482	1289.6
E.faecium	SRR980587	SRST2	921	46.71
E.faecium	SRR980587	ARIBA	294	123.64
E.faecium	SRR980556	KmerResistance	5893	1291
E.faecium	SRR980556	SRST2	1160	65.05
E.faecium	SRR980556	ARIBA	326	123.63
E.faecium	SRR980548	KmerResistance	5797	1289.55
E.faecium	SRR980548	SRST2	1101	46.74
E.faecium	SRR980548	ARIBA	380	123.62
E.faecium	SRR980555	KmerResistance	6207	1290.25
E.faecium	SRR980555	SRST2	1174	71.74
E.faecium	SRR980555	ARIBA	440	125.44
E.faecium	SRR980580	KmerResistance	4826	1291.38
E.faecium	SRR980580	SRST2	969	49.62
E.faecium	SRR980580	ARIBA	320	123.94
E.faecium	SRR980565	KmerResistance	4372	1289.94
E.faecium	SRR980565	SRST2	887	65.27
E.faecium	SRR980565	ARIBA	341	123.7
E.faecium	SRR980568	KmerResistance	5650	1289.76
E.faecium	SRR980568	SRST2	1092	66.55
E.faecium	SRR980568	ARIBA	380	123.65
E.faecium	SRR980557	KmerResistance	5330	1289.73
E.faecium	SRR980557	SRST2	1250	204.05
E.faecium	SRR980557	ARIBA	432	124.21
E.faecium	SRR980577	KmerResistance	2844	1291.17
E.faecium	SRR980577	SRST2	565	64.54
E.faecium	SRR980577	ARIBA	195	125.08
E.faecium	SRR980573	KmerResistance	3572	1291.47
E.faecium	SRR980573	SRST2	730	48.41
E.faecium	SRR980573	ARIBA	231	123.36
E.faecium	SRR980584	KmerResistance	5625	1289.61
E.faecium	SRR980584	SRST2	1101	65.21
E.faecium	SRR980584	ARIBA	308	123.45
E.faecium	SRR980553	KmerResistance	5784	1289.52
E.faecium	SRR980553	SRST2	1093	46.62
E.faecium	SRR980553	ARIBA	337	123.75
E.faecium	SRR980569	KmerResistance	4603	1290.15
E.faecium	SRR980569	SRST2	938	68.97
E.faecium	SRR980569	ARIBA	338	123.98
E.faecium	SRR980570	KmerResistance	5016	1290.71
E.faecium	SRR980570	SRST2	963	65.91
E.faecium	SRR980570	ARIBA	289	123.58
E.faecium	SRR980576	KmerResistance	4516	1291.48
E.faecium	SRR980576	SRST2	932	66.08
E.faecium	SRR980576	ARIBA	318	123.49
E.faecium	SRR980586	KmerResistance	1734	1289.62
E.faecium	SRR980586	SRST2	357	64.88
E.faecium	SRR980586	ARIBA	150	123.58
E.faecium	SRR980561	KmerResistance	4484	1291.38
E.faecium	SRR980561	SRST2	868	64.57
E.faecium	SRR980561	ARIBA	278	123.48
E.faecium.mlst	SRR980582	SRST2	1828	654.74
E.faecium.mlst	SRR980582	ARIBA	251	121.3
E.faecium.mlst	SRR980564	SRST2	1336	634.84
E.faecium.mlst	SRR980564	ARIBA	206	121.19
E.faecium.mlst	SRR980560	SRST2	1690	654.01
E.faecium.mlst	SRR980560	ARIBA	228	121.45
E.faecium.mlst	SRR980566	SRST2	1686	656.07
E.faecium.mlst	SRR980566	ARIBA	235	121.51
E.faecium.mlst	SRR980574	SRST2	1432	651.85
E.faecium.mlst	SRR980574	ARIBA	197	121.44
E.faecium.mlst	SRR980562	SRST2	1612	655.28
E.faecium.mlst	SRR980562	ARIBA	234	121.55
E.faecium.mlst	SRR980551	SRST2	1796	655.3
E.faecium.mlst	SRR980551	ARIBA	231	121.8
E.faecium.mlst	SRR980588	SRST2	2242	656.52
E.faecium.mlst	SRR980588	ARIBA	280	120.9
E.faecium.mlst	SRR980581	SRST2	2416	654.2
E.faecium.mlst	SRR980581	ARIBA	332	121.32
E.faecium.mlst	SRR980554	SRST2	2226	655.48
E.faecium.mlst	SRR980554	ARIBA	279	121.77
E.faecium.mlst	SRR980571	SRST2	1606	652.01
E.faecium.mlst	SRR980571	ARIBA	206	121.55
E.faecium.mlst	SRR980549	SRST2	1647	654.43
E.faecium.mlst	SRR980549	ARIBA	248	121.13
E.faecium.mlst	SRR980579	SRST2	969	463.57
E.faecium.mlst	SRR980579	ARIBA	137	121.41
E.faecium.mlst	SRR980585	SRST2	619	326.49
E.faecium.mlst	SRR980585	ARIBA	115	121.61
E.faecium.mlst	SRR980583	SRST2	1239	646.6
E.faecium.mlst	SRR980583	ARIBA	184	121.39
E.faecium.mlst	SRR980563	SRST2	1663	653.9
E.faecium.mlst	SRR980563	ARIBA	243	121.35
E.faecium.mlst	SRR980550	SRST2	2420	655.29
E.faecium.mlst	SRR980550	ARIBA	336	121.44
E.faecium.mlst	SRR980567	SRST2	982	439.24
E.faecium.mlst	SRR980567	ARIBA	153	121.48
E.faecium.mlst	SRR980575	SRST2	1585	652.46
E.faecium.mlst	SRR980575	ARIBA	221	121.12
E.faecium.mlst	SRR980578	SRST2	1299	652.61
E.faecium.mlst	SRR980578	ARIBA	173	121.4
E.faecium.mlst	SRR980558	SRST2	1576	655.53
E.faecium.mlst	SRR980558	ARIBA	233	121.45
E.faecium.mlst	SRR980552	SRST2	2163	654.14
E.faecium.mlst	SRR980552	ARIBA	287	121.48
E.faecium.mlst	SRR980572	SRST2	1653	651.38
E.faecium.mlst	SRR980572	ARIBA	209	121.8
E.faecium.mlst	SRR980559	SRST2	1411	655.11
E.faecium.mlst	SRR980559	ARIBA	184	121.51
E.faecium.mlst	SRR980587	SRST2	1556	655.96
E.faecium.mlst	SRR980587	ARIBA	224	122.36
E.faecium.mlst	SRR980556	SRST2	2238	654.64
E.faecium.mlst	SRR980556	ARIBA	283	121.56
E.faecium.mlst	SRR980548	SRST2	1911	653.65
E.faecium.mlst	SRR980548	ARIBA	301	120.96
E.faecium.mlst	SRR980555	SRST2	2203	654.69
E.faecium.mlst	SRR980555	ARIBA	291	121.79
E.faecium.mlst	SRR980580	SRST2	1618	651.93
E.faecium.mlst	SRR980580	ARIBA	219	121.38
E.faecium.mlst	SRR980565	SRST2	1448	655.02
E.faecium.mlst	SRR980565	ARIBA	212	121.44
E.faecium.mlst	SRR980568	SRST2	1897	656.41
E.faecium.mlst	SRR980568	ARIBA	256	121.37
E.faecium.mlst	SRR980557	SRST2	1864	654.62
E.faecium.mlst	SRR980557	ARIBA	256	121.47
E.faecium.mlst	SRR980577	SRST2	992	460.89
E.faecium.mlst	SRR980577	ARIBA	140	121.62
E.faecium.mlst	SRR980573	SRST2	1326	648.39
E.faecium.mlst	SRR980573	ARIBA	177	121.63
E.faecium.mlst	SRR980584	SRST2	2120	656.45
E.faecium.mlst	SRR980584	ARIBA	285	121.42
E.faecium.mlst	SRR980553	SRST2	2154	653.79
E.faecium.mlst	SRR980553	ARIBA	277	121.68
E.faecium.mlst	SRR980569	SRST2	1549	652.01
E.faecium.mlst	SRR980569	ARIBA	202	121.4
E.faecium.mlst	SRR980570	SRST2	1805	652.18
E.faecium.mlst	SRR980570	ARIBA	226	121.42
E.faecium.mlst	SRR980576	SRST2	1532	652.29
E.faecium.mlst	SRR980576	ARIBA	211	121.56
E.faecium.mlst	SRR980586	SRST2	573	315.54
E.faecium.mlst	SRR980586	ARIBA	104	121.55
E.faecium.mlst	SRR980561	SRST2	1659	654.29
E.faecium.mlst	SRR980561	ARIBA	212	121.44
S.sonnei	ERR028689	KmerResistance	748	1365.49
S.sonnei	ERR028689	SRST2	299	170.12
S.sonnei	ERR028689	ARIBA	481	142.79
S.sonnei	ERR025759	KmerResistance	490	1364.64
S.sonnei	ERR025759	SRST2	168	73.21
S.sonnei	ERR025759	ARIBA	369	142.2
S.sonnei	ERR025712	KmerResistance	586	1364.69
S.sonnei	ERR025712	SRST2	237	148.71
S.sonnei	ERR025712	ARIBA	456	142.52
S.sonnei	ERR025713	KmerResistance	547	1365.01
S.sonnei	ERR025713	SRST2	215	139.48
S.sonnei	ERR025713	ARIBA	433	142.45
S.sonnei	ERR025691	KmerResistance	387	1363.45
S.sonnei	ERR025691	SRST2	150	90.79
S.sonnei	ERR025691	ARIBA	364	141.88
S.sonnei	ERR025692	KmerResistance	414	1364.16
S.sonnei	ERR025692	SRST2	156	86.76
S.sonnei	ERR025692	ARIBA	367	142.02
S.sonnei	ERR028692	KmerResistance	607	1365.08
S.sonnei	ERR028692	SRST2	236	130.38
S.sonnei	ERR028692	ARIBA	441	142.73
S.sonnei	ERR028691	KmerResistance	274	1364.49
S.sonnei	ERR028691	SRST2	184	157.75
S.sonnei	ERR028691	ARIBA	360	143.16
S.sonnei	ERR025765	KmerResistance	434	1364.55
S.sonnei	ERR025765	SRST2	176	112.84
S.sonnei	ERR025765	ARIBA	381	142.32
S.sonnei	ERR028671	KmerResistance	227	1363.79
S.sonnei	ERR028671	SRST2	92	70.48
S.sonnei	ERR028671	ARIBA	349	142.12
S.sonnei	ERR025735	KmerResistance	328	1364.05
S.sonnei	ERR025735	SRST2	115	67.92
S.sonnei	ERR025735	ARIBA	299	141.72
S.sonnei	ERR025706	KmerResistance	330	1364.89
S.sonnei	ERR025706	SRST2	123	74.2
S.sonnei	ERR025706	ARIBA	364	142.18
S.sonnei	ERR025764	KmerResistance	460	1364.57
S.sonnei	ERR025764	SRST2	138	64.81
S.sonnei	ERR025764	ARIBA	328	142.02
S.sonnei	ERR028677	KmerResistance	291	1364.04
S.sonnei	ERR028677	SRST2	115	67.29
S.sonnei	ERR028677	ARIBA	350	141.94
S.sonnei	ERR025762	KmerResistance	458	1363.77
S.sonnei	ERR025762	SRST2	183	107.96
S.sonnei	ERR025762	ARIBA	375	142.32
S.sonnei	ERR028703	KmerResistance	1759	1364.03
S.sonnei	ERR028703	SRST2	684	390.39
S.sonnei	ERR028703	ARIBA	568	142.74
S.sonnei	ERR025702	KmerResistance	253	1363.86
S.sonnei	ERR025702	SRST2	88	68.85
S.sonnei	ERR025702	ARIBA	341	142.08
S.sonnei	ERR025700	KmerResistance	261	1365.49
S.sonnei	ERR025700	SRST2	111	75.11
S.sonnei	ERR025700	ARIBA	379	142.17
S.sonnei	ERR025748	KmerResistance	213	1364.36
S.sonnei	ERR025748	SRST2	81	62.32
S.sonnei	ERR025748	ARIBA	251	141.2
S.sonnei	ERR025685	KmerResistance	443	1365.07
S.sonnei	ERR025685	SRST2	192	133.3
S.sonnei	ERR025685	ARIBA	424	142.79
S.sonnei	ERR025754	KmerResistance	506	1365.36
S.sonnei	ERR025754	SRST2	193	109.41
S.sonnei	ERR025754	ARIBA	384	142.23
S.sonnei	ERR028681	KmerResistance	212	1364.29
S.sonnei	ERR028681	SRST2	91	69.61
S.sonnei	ERR028681	ARIBA	359	142.65
S.sonnei	ERR025751	KmerResistance	321	1364.7
S.sonnei	ERR025751	SRST2	119	65.08
S.sonnei	ERR025751	ARIBA	303	141.61
S.sonnei	ERR024612	KmerResistance	360	1364.61
S.sonnei	ERR024612	SRST2	158	122.03
S.sonnei	ERR024612	ARIBA	402	142.61
S.sonnei	ERR025756	KmerResistance	486	1365.03
S.sonnei	ERR025756	SRST2	186	104.97
S.sonnei	ERR025756	ARIBA	359	142.59
S.sonnei	ERR028687	KmerResistance	557	1364.38
S.sonnei	ERR028687	SRST2	216	113.38
S.sonnei	ERR028687	ARIBA	465	143.21
S.sonnei	ERR025705	KmerResistance	370	1365.45
S.sonnei	ERR025705	SRST2	146	91.58
S.sonnei	ERR025705	ARIBA	378	142.36
S.sonnei	ERR024604	KmerResistance	223	1363.48
S.sonnei	ERR024604	SRST2	88	64.69
S.sonnei	ERR024604	ARIBA	339	141.84
S.sonnei	ERR028684	KmerResistance	550	1364.11
S.sonnei	ERR028684	SRST2	214	113.6
S.sonnei	ERR028684	ARIBA	440	142.96
S.sonnei	ERR028688	KmerResistance	445	1363.45
S.sonnei	ERR028688	SRST2	171	88.11
S.sonnei	ERR028688	ARIBA	389	142.29
S.sonnei	ERR025688	KmerResistance	291	1364.18
S.sonnei	ERR025688	SRST2	104	71.62
S.sonnei	ERR025688	ARIBA	360	142.34
S.sonnei	ERR024622	KmerResistance	464	1364.69
S.sonnei	ERR024622	SRST2	194	149.4
S.sonnei	ERR024622	ARIBA	459	142.69
S.sonnei	ERR025736	KmerResistance	344	1364.25
S.sonnei	ERR025736	SRST2	110	65.4
S.sonnei	ERR025736	ARIBA	290	141.64
S.sonnei	ERR028678	KmerResistance	228	1364.25
S.sonnei	ERR028678	SRST2	112	81.03
S.sonnei	ERR028678	ARIBA	367	142.21
S.sonnei	ERR025734	KmerResistance	527	1364.75
S.sonnei	ERR025734	SRST2	197	103.89
S.sonnei	ERR025734	ARIBA	343	141.86
S.sonnei	ERR025738	KmerResistance	476	1364.84
S.sonnei	ERR025738	SRST2	162	71.76
S.sonnei	ERR025738	ARIBA	330	142.05
S.sonnei	ERR025687	KmerResistance	337	1365.27
S.sonnei	ERR025687	SRST2	133	76.05
S.sonnei	ERR025687	ARIBA	398	142.62
S.sonnei	ERR024617	KmerResistance	433	1363.84
S.sonnei	ERR024617	SRST2	185	142.33
S.sonnei	ERR024617	ARIBA	449	144.66
S.sonnei	ERR025731	KmerResistance	328	1363.96
S.sonnei	ERR025731	SRST2	125	70.15
S.sonnei	ERR025731	ARIBA	318	142.04
S.sonnei	ERR028675	KmerResistance	289	1365.03
S.sonnei	ERR028675	SRST2	153	101.63
S.sonnei	ERR028675	ARIBA	347	142.36
S.sonnei	ERR025732	KmerResistance	1350	1365.33
S.sonnei	ERR025732	SRST2	496	251.85
S.sonnei	ERR025732	ARIBA	462	142.73
S.sonnei	ERR028690	KmerResistance	373	1365.43
S.sonnei	ERR028690	SRST2	149	80.45
S.sonnei	ERR028690	ARIBA	405	142.7
S.sonnei	ERR025711	KmerResistance	624	1365.41
S.sonnei	ERR025711	SRST2	266	190.48
S.sonnei	ERR025711	ARIBA	480	142.63
S.sonnei	ERR028702	KmerResistance	1625	1363.9
S.sonnei	ERR028702	SRST2	629	354.15
S.sonnei	ERR028702	ARIBA	592	143.2
S.sonnei	ERR024625	KmerResistance	313	1364.77
S.sonnei	ERR024625	SRST2	151	115.46
S.sonnei	ERR024625	ARIBA	426	142.71
S.sonnei	ERR025730	KmerResistance	274	1363.98
S.sonnei	ERR025730	SRST2	98	67.13
S.sonnei	ERR025730	ARIBA	293	141.58
S.sonnei	ERR024627	KmerResistance	366	1363.98
S.sonnei	ERR024627	SRST2	160	123.26
S.sonnei	ERR024627	ARIBA	416	142.33
S.sonnei	ERR025723	KmerResistance	224	1365.27
S.sonnei	ERR025723	SRST2	75	69.84
S.sonnei	ERR025723	ARIBA	288	141.41
S.sonnei	ERR024621	KmerResistance	420	1364.03
S.sonnei	ERR024621	SRST2	222	207.56
S.sonnei	ERR024621	ARIBA	478	143.18
S.sonnei	ERR024614	KmerResistance	496	1363.43
S.sonnei	ERR024614	SRST2	209	163.77
S.sonnei	ERR024614	ARIBA	429	142.2
S.sonnei	ERR025710	KmerResistance	401	1364.55
S.sonnei	ERR025710	SRST2	154	92.27
S.sonnei	ERR025710	ARIBA	405	142.26
S.sonnei	ERR025743	KmerResistance	465	1364.36
S.sonnei	ERR025743	SRST2	171	93.62
S.sonnei	ERR025743	ARIBA	349	142.33
S.sonnei	ERR025722	KmerResistance	215	1364.89
S.sonnei	ERR025722	SRST2	77	70.42
S.sonnei	ERR025722	ARIBA	294	141.57
S.sonnei	ERR024619	KmerResistance	288	1364.9
S.sonnei	ERR024619	SRST2	125	94.34
S.sonnei	ERR024619	ARIBA	413	142.37
S.sonnei	ERR028685	KmerResistance	822	1363.36
S.sonnei	ERR028685	SRST2	313	163.35
S.sonnei	ERR028685	ARIBA	515	143.16
S.sonnei	ERR025690	KmerResistance	280	1363.52
S.sonnei	ERR025690	SRST2	112	72.9
S.sonnei	ERR025690	ARIBA	401	142.57
S.sonnei	ERR025737	KmerResistance	454	1364.14
S.sonnei	ERR025737	SRST2	168	93.09
S.sonnei	ERR025737	ARIBA	351	142.42
S.sonnei	ERR028694	KmerResistance	497	1364.19
S.sonnei	ERR028694	SRST2	209	118.9
S.sonnei	ERR028694	ARIBA	443	143.04
S.sonnei	ERR025740	KmerResistance	425	1364.68
S.sonnei	ERR025740	SRST2	129	65.99
S.sonnei	ERR025740	ARIBA	274	141.57
S.sonnei	ERR028686	KmerResistance	354	1364.83
S.sonnei	ERR028686	SRST2	135	70.93
S.sonnei	ERR028686	ARIBA	403	142.32
S.sonnei	ERR025709	KmerResistance	357	1364.69
S.sonnei	ERR025709	SRST2	132	77.38
S.sonnei	ERR025709	ARIBA	370	142.31
S.sonnei	ERR028704	KmerResistance	1025	1363.58
S.sonnei	ERR028704	SRST2	403	221.13
S.sonnei	ERR028704	ARIBA	524	143.2
S.sonnei	ERR024611	KmerResistance	335	1364.57
S.sonnei	ERR024611	SRST2	151	119.91
S.sonnei	ERR024611	ARIBA	386	142.31
S.sonnei	ERR024607	KmerResistance	440	1364.85
S.sonnei	ERR024607	SRST2	187	140.91
S.sonnei	ERR024607	ARIBA	394	142.38
S.sonnei	ERR025728	KmerResistance	254	1364.07
S.sonnei	ERR025728	SRST2	83	63.68
S.sonnei	ERR025728	ARIBA	259	141.41
S.sonnei	ERR025742	KmerResistance	417	1364.94
S.sonnei	ERR025742	SRST2	156	86.4
S.sonnei	ERR025742	ARIBA	331	141.72
S.sonnei	ERR025701	KmerResistance	395	1365.28
S.sonnei	ERR025701	SRST2	154	93.17
S.sonnei	ERR025701	ARIBA	378	142.11
S.sonnei	ERR025747	KmerResistance	374	1364.89
S.sonnei	ERR025747	SRST2	146	84.64
S.sonnei	ERR025747	ARIBA	328	142.2
S.sonnei	ERR025708	KmerResistance	210	1364.75
S.sonnei	ERR025708	SRST2	84	70.19
S.sonnei	ERR025708	ARIBA	351	142.31
S.sonnei	ERR025693	KmerResistance	404	1364.61
S.sonnei	ERR025693	SRST2	160	96.37
S.sonnei	ERR025693	ARIBA	422	142.7
S.sonnei	ERR024618	KmerResistance	378	1363.71
S.sonnei	ERR024618	SRST2	163	125.48
S.sonnei	ERR024618	ARIBA	467	142.47
S.sonnei	ERR028673	KmerResistance	2072	1363.93
S.sonnei	ERR028673	SRST2	1165	734.82
S.sonnei	ERR028673	ARIBA	608	142.84
S.sonnei	ERR024605	KmerResistance	599	1363.38
S.sonnei	ERR024605	SRST2	232	181.76
S.sonnei	ERR024605	ARIBA	448	142.56
S.sonnei	ERR025763	KmerResistance	337	1364.11
S.sonnei	ERR025763	SRST2	126	73.89
S.sonnei	ERR025763	ARIBA	304	141.84
S.sonnei	ERR028676	KmerResistance	458	1364.96
S.sonnei	ERR028676	SRST2	189	105.41
S.sonnei	ERR028676	ARIBA	431	142.63
S.sonnei	ERR024608	KmerResistance	651	1364.62
S.sonnei	ERR024608	SRST2	282	218.89
S.sonnei	ERR024608	ARIBA	486	142.77
S.sonnei	ERR028674	KmerResistance	650	1364.76
S.sonnei	ERR028674	SRST2	345	259.01
S.sonnei	ERR028674	ARIBA	439	142.86
S.sonnei	ERR024620	KmerResistance	390	1363.66
S.sonnei	ERR024620	SRST2	170	134.51
S.sonnei	ERR024620	ARIBA	451	142.65
S.sonnei	ERR025698	KmerResistance	491	1364.31
S.sonnei	ERR025698	SRST2	222	168.91
S.sonnei	ERR025698	ARIBA	471	142.62
S.sonnei	ERR024609	KmerResistance	601	1365.23
S.sonnei	ERR024609	SRST2	252	193.91
S.sonnei	ERR024609	ARIBA	477	143.04
S.sonnei	ERR028697	KmerResistance	1156	1365.29
S.sonnei	ERR028697	SRST2	472	285.67
S.sonnei	ERR028697	ARIBA	535	142.42
S.sonnei	ERR025761	KmerResistance	558	1363.7
S.sonnei	ERR025761	SRST2	232	156.6
S.sonnei	ERR025761	ARIBA	446	142.67
S.sonnei	ERR025746	KmerResistance	654	1364.89
S.sonnei	ERR025746	SRST2	258	174.03
S.sonnei	ERR025746	ARIBA	389	142.42
S.sonnei	ERR025717	KmerResistance	476	1364.81
S.sonnei	ERR025717	SRST2	194	133.91
S.sonnei	ERR025717	ARIBA	441	143.26
S.sonnei	ERR025726	KmerResistance	349	1363.85
S.sonnei	ERR025726	SRST2	133	80.68
S.sonnei	ERR025726	ARIBA	343	142.07
S.sonnei	ERR025686	KmerResistance	449	1363.96
S.sonnei	ERR025686	SRST2	184	114.41
S.sonnei	ERR025686	ARIBA	437	142.77
S.sonnei	ERR024626	KmerResistance	379	1364.63
S.sonnei	ERR024626	SRST2	159	121.36
S.sonnei	ERR024626	ARIBA	432	142.32
S.sonnei	ERR028706	KmerResistance	594	1363.9
S.sonnei	ERR028706	SRST2	219	105.71
S.sonnei	ERR028706	ARIBA	420	142.81
S.sonnei	ERR024616	KmerResistance	464	1365.35
S.sonnei	ERR024616	SRST2	263	283.21
S.sonnei	ERR024616	ARIBA	487	143.21
S.sonnei	ERR028680	KmerResistance	263	1364.61
S.sonnei	ERR028680	SRST2	123	74.1
S.sonnei	ERR028680	ARIBA	338	141.96
S.sonnei	ERR025684	KmerResistance	246	1364.17
S.sonnei	ERR025684	SRST2	83	69.27
S.sonnei	ERR025684	ARIBA	321	142.03
S.sonnei	ERR025721	KmerResistance	334	1365.33
S.sonnei	ERR025721	SRST2	120	70.4
S.sonnei	ERR025721	ARIBA	374	142.04
S.sonnei	ERR025741	KmerResistance	405	1364.5
S.sonnei	ERR025741	SRST2	148	77.09
S.sonnei	ERR025741	ARIBA	331	142.24
S.sonnei	ERR025727	KmerResistance	381	1363.92
S.sonnei	ERR025727	SRST2	135	71.59
S.sonnei	ERR025727	ARIBA	339	142.11
S.sonnei	ERR028679	KmerResistance	303	1365.22
S.sonnei	ERR028679	SRST2	154	94.74
S.sonnei	ERR028679	ARIBA	378	142.55
S.sonnei	ERR025752	KmerResistance	366	1364.24
S.sonnei	ERR025752	SRST2	121	62.8
S.sonnei	ERR025752	ARIBA	304	141.76
S.sonnei	ERR025697	KmerResistance	265	1363.39
S.sonnei	ERR025697	SRST2	103	70.68
S.sonnei	ERR025697	ARIBA	370	142.54
S.sonnei	ERR025758	KmerResistance	616	1363.93
S.sonnei	ERR025758	SRST2	229	136.32
S.sonnei	ERR025758	ARIBA	394	142.2
S.sonnei	ERR025695	KmerResistance	246	1363.63
S.sonnei	ERR025695	SRST2	98	70.69
S.sonnei	ERR025695	ARIBA	371	142.25
S.sonnei	ERR025725	KmerResistance	396	1364.11
S.sonnei	ERR025725	SRST2	152	72.17
S.sonnei	ERR025725	ARIBA	371	142.42
S.sonnei	ERR025719	KmerResistance	518	1364.23
S.sonnei	ERR025719	SRST2	207	133.62
S.sonnei	ERR025719	ARIBA	449	143.27
S.sonnei	ERR025704	KmerResistance	318	1365.09
S.sonnei	ERR025704	SRST2	127	80.33
S.sonnei	ERR025704	ARIBA	372	142.34
S.sonnei	ERR028699	KmerResistance	1205	1363.77
S.sonnei	ERR028699	SRST2	519	314.68
S.sonnei	ERR028699	ARIBA	520	143.21
S.sonnei	ERR028705	KmerResistance	1039	1364.41
S.sonnei	ERR028705	SRST2	405	229.09
S.sonnei	ERR028705	ARIBA	532	142.72
S.sonnei	ERR025689	KmerResistance	330	1364.32
S.sonnei	ERR025689	SRST2	110	72.34
S.sonnei	ERR025689	ARIBA	343	142.47
S.sonnei	ERR028693	KmerResistance	454	1364.81
S.sonnei	ERR028693	SRST2	179	93.74
S.sonnei	ERR028693	ARIBA	437	143
S.sonnei	ERR025724	KmerResistance	456	1364.44
S.sonnei	ERR025724	SRST2	197	134.36
S.sonnei	ERR025724	ARIBA	401	142.4
S.sonnei	ERR025767	KmerResistance	682	1364.97
S.sonnei	ERR025767	SRST2	294	211.82
S.sonnei	ERR025767	ARIBA	437	142.84
S.sonnei	ERR024606	KmerResistance	596	1363.76
S.sonnei	ERR024606	SRST2	403	506.61
S.sonnei	ERR024606	ARIBA	461	142.57
S.sonnei	ERR025716	KmerResistance	521	1365.14
S.sonnei	ERR025716	SRST2	220	158.31
S.sonnei	ERR025716	ARIBA	456	143.16
S.sonnei	ERR025682	KmerResistance	377	1365.33
S.sonnei	ERR025682	SRST2	141	79.65
S.sonnei	ERR025682	ARIBA	398	142.69
S.sonnei	ERR025768	KmerResistance	381	1365.41
S.sonnei	ERR025768	SRST2	145	76.96
S.sonnei	ERR025768	ARIBA	363	142.34
S.sonnei	ERR028672	KmerResistance	293	1364.37
S.sonnei	ERR028672	SRST2	138	79.06
S.sonnei	ERR028672	ARIBA	374	142.34
S.sonnei	ERR025753	KmerResistance	585	1364.84
S.sonnei	ERR025753	SRST2	244	182.82
S.sonnei	ERR025753	ARIBA	418	142.99
S.sonnei	ERR025750	KmerResistance	471	1363.36
S.sonnei	ERR025750	SRST2	189	118.54
S.sonnei	ERR025750	ARIBA	343	142.06
S.sonnei	ERR025696	KmerResistance	201	1363.66
S.sonnei	ERR025696	SRST2	72	67.26
S.sonnei	ERR025696	ARIBA	314	141.48
S.sonnei	ERR025718	KmerResistance	525	1363.94
S.sonnei	ERR025718	SRST2	212	144.75
S.sonnei	ERR025718	ARIBA	458	143.26
S.sonnei	ERR028700	KmerResistance	781	1364.56
S.sonnei	ERR028700	SRST2	327	189.14
S.sonnei	ERR028700	ARIBA	499	142.84
S.sonnei	ERR025729	KmerResistance	315	1364.58
S.sonnei	ERR025729	SRST2	125	79.57
S.sonnei	ERR025729	ARIBA	327	142.09
S.sonnei	ERR025703	KmerResistance	345	1364.5
S.sonnei	ERR025703	SRST2	147	103.61
S.sonnei	ERR025703	ARIBA	413	142.79
S.sonnei	ERR028695	KmerResistance	623	1365.34
S.sonnei	ERR028695	SRST2	246	139.62
S.sonnei	ERR028695	ARIBA	479	142.75
S.sonnei	ERR025755	KmerResistance	607	1364.97
S.sonnei	ERR025755	SRST2	241	147.03
S.sonnei	ERR025755	ARIBA	389	142.56
S.sonnei	ERR025714	KmerResistance	399	1364.07
S.sonnei	ERR025714	SRST2	151	89.21
S.sonnei	ERR025714	ARIBA	387	142.37
S.sonnei	ERR025699	KmerResistance	467	1364.38
S.sonnei	ERR025699	SRST2	182	123.16
S.sonnei	ERR025699	ARIBA	439	142.73
S.sonnei	ERR024610	KmerResistance	404	1364.3
S.sonnei	ERR024610	SRST2	166	121.03
S.sonnei	ERR024610	ARIBA	399	142.43
S.sonnei	ERR025739	KmerResistance	280	1364.93
S.sonnei	ERR025739	SRST2	95	71.02
S.sonnei	ERR025739	ARIBA	291	141.71
S.sonnei	ERR025683	KmerResistance	332	1365.03
S.sonnei	ERR025683	SRST2	116	71.02
S.sonnei	ERR025683	ARIBA	347	142.08
S.sonnei	ERR025744	KmerResistance	413	1363.45
S.sonnei	ERR025744	SRST2	133	69.22
S.sonnei	ERR025744	ARIBA	304	141.79
S.sonnei	ERR025715	KmerResistance	355	1365.34
S.sonnei	ERR025715	SRST2	126	72.18
S.sonnei	ERR025715	ARIBA	351	142.17
S.sonnei	ERR025749	KmerResistance	647	1365.03
S.sonnei	ERR025749	SRST2	256	169.94
S.sonnei	ERR025749	ARIBA	363	141.84

## Sheet: Supplementary Table 8
Antibiotic	Sample	Phenotype	ariba	kmerResistance	srst2	Ref	ARIBA read depth	kmerResistance read depth	SRST2 read depth
Amp	ERR025724	S	0	1	0	0	NA	4.1	NA
Amp	ERR028692	S	0	0	0	0	NA	NA	NA
Amp	ERR025708	R	0	0	0	0	NA	NA	NA
Amp	ERR025687	R	0	1	0	0	NA	2.4	NA
Amp	ERR025697	S	0	0	0	0	NA	NA	NA
Amp	ERR025690	R	0	0	0	0	NA	NA	NA
Amp	ERR028703	S	0	0	0	0	NA	NA	NA
Amp	ERR025756	S	0	0	0	0	NA	NA	NA
Amp	ERR024612	S	0	0	0	0	NA	NA	NA
Amp	ERR025709	R	0	1	0	0	NA	2.7	NA
Amp	ERR028690	S	0	0	0	0	NA	NA	NA
Amp	ERR025744	S	0	1	0	0	NA	2.2	NA
Amp	ERR025742	S	0	1	0	0	NA	2.1	NA
Amp	ERR025703	R	0	0	0	0	NA	NA	NA
Amp	ERR025701	R	0	1	0	0	NA	2.8	NA
Amp	ERR025705	R	0	1	0	0	NA	2.3	NA
Amp	ERR024626	R	0	0	0	0	NA	NA	NA
Amp	ERR028676	S	0	0	0	0	NA	NA	NA
Amp	ERR025682	R	0	0	0	0	NA	NA	NA
Amp	ERR024618	R	0	0	0	0	NA	NA	NA
Amp	ERR025689	R	0	0	0	0	NA	NA	NA
Amp	ERR025715	R	0	0	0	0	NA	NA	NA
Amp	ERR025710	R	0	1	0	0	NA	2.3	NA
Amp	ERR025768	S	0	0	0	0	NA	NA	NA
Amp	ERR028691	R	1	1	1	1	113.2	135.8	146.8
Amp	ERR024610	S	0	0	0	0	NA	NA	NA
Amp	ERR024617	R	0	0	0	0	NA	NA	NA
Amp	ERR025737	S	0	0	0	0	NA	NA	NA
Amp	ERR025713	R	0	1	0	0	NA	3.7	NA
Amp	ERR025762	S	0	0	0	0	NA	NA	NA
Amp	ERR025695	R	0	1	0	0	NA	1.6	NA
Amp	ERR025686	R	0	0	0	0	NA	NA	NA
Amp	ERR028674	R	1	1	1	1	150.1	177.4	189.3
Amp	ERR024604	S	0	0	0	0	NA	NA	NA
Amp	ERR025688	R	0	1	0	0	NA	1.4	NA
Amp	ERR025714	R	0	1	0	0	NA	2.9	NA
Amp	ERR025721	R	0	0	0	0	NA	NA	NA
Amp	ERR028671	S	0	0	0	0	NA	NA	NA
Amp	ERR025746	S	0	0	0	0	NA	NA	NA
Amp	ERR025734	S	0	1	0	0	NA	2.5	NA
Amp	ERR025693	R	0	0	0	0	NA	NA	NA
Amp	ERR028702	R	0	0	0	0	NA	NA	NA
Amp	ERR028685	S	0	0	0	0	NA	NA	NA
Amp	ERR024607	S	0	0	0	0	NA	NA	NA
Amp	ERR028686	S	0	0	0	0	NA	NA	NA
Amp	ERR025732	S	0	0	0	0	NA	NA	NA
Amp	ERR028694	R	1	1	1	1	15.2	16.5	15.9
Amp	ERR025716	R	0	0	0	0	NA	NA	NA
Amp	ERR025747	S	0	0	0	0	NA	NA	NA
Amp	ERR025755	S	0	0	0	0	NA	NA	NA
Amp	ERR024621	R	1	1	1	1	23.3	24	25.8
Amp	ERR025699	R	0	0	0	0	NA	NA	NA
Amp	ERR028684	S	0	0	0	0	NA	NA	NA
Amp	ERR025691	R	0	1	0	0	NA	2.6	NA
Amp	ERR025712	R	0	0	0	0	NA	NA	NA
Amp	ERR025761	R	1	1	1	1	35.6	33.7	39
Amp	ERR025767	R	1	1	1	1	55.7	53.1	62.2
Amp	ERR025684	R	0	0	0	0	NA	NA	NA
Amp	ERR025739	S	0	0	0	0	NA	NA	NA
Amp	ERR025738	S	0	0	0	0	NA	NA	NA
Amp	ERR025729	S	0	0	0	0	NA	NA	NA
Amp	ERR028673	R	1	1	1	1	649.5	32.4	869.8
Amp	ERR025749	S	0	0	0	0	NA	NA	NA
Amp	ERR028689	S	0	0	0	0	NA	NA	NA
Amp	ERR025698	R	0	1	0	0	NA	3.7	NA
Amp	ERR025727	S	0	0	0	0	NA	NA	NA
Amp	ERR028687	S	0	0	0	0	NA	NA	NA
Amp	ERR025723	S	0	0	0	0	NA	NA	NA
Amp	ERR028705	S	0	0	0	0	NA	NA	NA
Amp	ERR028697	S	0	0	0	0	NA	NA	NA
Amp	ERR025683	R	0	1	0	0	NA	1.5	NA
Amp	ERR028706	S	0	0	0	0	NA	NA	NA
Amp	ERR024606	R	1	1	1	1	261	262.8	310.5
Amp	ERR024627	R	0	0	0	0	NA	NA	NA
Amp	ERR025763	R	1	1	1	1	17	14.7	16.6
Amp	ERR028700	R	1	1	1	1	34.7	36.7	38.5
Amp	ERR028677	S	0	0	0	0	NA	NA	NA
Amp	ERR025685	R	0	1	0	0	NA	3.5	NA
Amp	ERR025741	S	0	0	0	0	NA	NA	NA
Amp	ERR025717	R	0	0	0	0	NA	NA	NA
Amp	ERR025725	R	0	1	0	0	NA	4.9	NA
Amp	ERR025750	S	0	0	0	0	NA	NA	NA
Amp	ERR025751	S	0	0	0	0	NA	NA	NA
Amp	ERR025711	R	0	1	0	0	NA	4.9	NA
Amp	ERR028681	R	0	0	0	0	NA	NA	NA
Amp	ERR024614	S	0	0	0	0	NA	NA	NA
Amp	ERR025704	R	0	0	0	0	NA	NA	NA
Amp	ERR025726	S	0	0	0	0	NA	NA	NA
Amp	ERR025702	R	0	0	0	0	NA	NA	NA
Amp	ERR028695	S	0	0	0	0	NA	NA	NA
Amp	ERR024616	R	1	0	1	1	114	NA	135.6
Amp	ERR025740	S	0	0	0	0	NA	NA	NA
Amp	ERR025759	S	0	0	0	0	NA	NA	NA
Amp	ERR025700	R	1	1	1	1	11.5	9.4	10.9
Amp	ERR025754	S	0	0	0	0	NA	NA	NA
Amp	ERR028678	R	1	1	1	1	14.4	17.8	18.2
Amp	ERR025764	S	0	0	0	0	NA	NA	NA
Amp	ERR025728	S	0	0	0	0	NA	NA	NA
Amp	ERR028704	S	0	0	0	0	NA	NA	NA
Amp	ERR028679	R	1	1	1	1	21.8	23.2	26.1
Amp	ERR025748	S	0	0	0	0	NA	NA	NA
Amp	ERR024609	S	0	0	0	0	NA	NA	NA
Amp	ERR025718	R	0	0	0	0	NA	NA	NA
Amp	ERR025719	R	0	0	0	0	NA	NA	NA
Amp	ERR025743	S	0	0	0	0	NA	NA	NA
Amp	ERR028675	R	1	1	1	1	47.2	57.7	61.9
Amp	ERR024611	S	0	0	0	0	NA	NA	NA
Amp	ERR025706	R	0	0	0	0	NA	NA	NA
Amp	ERR025722	S	0	0	0	0	NA	NA	NA
Amp	ERR024608	S	0	0	0	0	NA	NA	NA
Amp	ERR028672	R	1	1	1	1	20	22.8	24.1
Amp	ERR025736	S	0	0	0	0	NA	NA	NA
Amp	ERR025696	R	0	0	0	0	NA	NA	NA
Amp	ERR025731	S	0	0	0	0	NA	NA	NA
Amp	ERR025765	S	0	0	0	0	NA	NA	NA
Amp	ERR025735	S	0	0	0	0	NA	NA	NA
Amp	ERR025752	S	0	0	0	0	NA	NA	NA
Amp	ERR024619	R	0	0	0	0	NA	NA	NA
Amp	ERR024620	R	0	0	0	0	NA	NA	NA
Amp	ERR028699	S	0	0	0	0	NA	NA	NA
Amp	ERR028688	R	0	0	0	0	NA	NA	NA
Amp	ERR028680	R	1	1	1	1	18.4	19	20.7
Amp	ERR024625	R	1	1	1	1	10.2	9.7	10.8
Amp	ERR025730	S	0	0	0	0	NA	NA	NA
Amp	ERR024605	R	0	0	0	0	NA	NA	NA
Amp	ERR025758	S	0	0	0	0	NA	NA	NA
Amp	ERR025753	S	0	0	0	0	NA	NA	NA
Amp	ERR024622	R	0	0	0	0	NA	NA	NA
Amp	ERR025692	R	0	0	0	0	NA	NA	NA
Amp	ERR028693	R	1	1	1	1	14.7	14.4	12.7
Cmp	ERR025724	S	0	0	0	0	NA	NA	NA
Cmp	ERR028692	S	0	0	0	0	NA	NA	NA
Cmp	ERR025708	S	0	0	0	0	NA	NA	NA
Cmp	ERR025687	R	1	1	1	1	25.9	25.2	27.6
Cmp	ERR025697	S	0	0	0	0	NA	NA	NA
Cmp	ERR025690	R	1	1	1	1	16.4	15.2	16.4
Cmp	ERR028703	S	0	0	0	0	NA	NA	NA
Cmp	ERR025756	S	0	0	0	0	NA	NA	NA
Cmp	ERR024612	S	0	0	0	0	NA	NA	NA
Cmp	ERR025709	S	0	0	0	0	NA	NA	NA
Cmp	ERR028690	S	0	0	0	0	NA	NA	NA
Cmp	ERR025744	S	0	0	0	0	NA	NA	NA
Cmp	ERR025742	S	0	0	0	0	NA	NA	NA
Cmp	ERR025703	S	0	0	0	0	NA	NA	NA
Cmp	ERR025701	S	0	0	0	0	NA	NA	NA
Cmp	ERR025705	S	0	0	0	0	NA	NA	NA
Cmp	ERR024626	S	0	0	0	0	NA	NA	NA
Cmp	ERR028676	S	0	0	0	0	NA	NA	NA
Cmp	ERR025682	R	1	1	1	1	13.6	11.8	13.1
Cmp	ERR024618	S	0	0	0	0	NA	NA	NA
Cmp	ERR025689	S	0	0	0	0	NA	NA	NA
Cmp	ERR025715	S	0	0	0	0	NA	NA	NA
Cmp	ERR025710	S	0	0	0	0	NA	NA	NA
Cmp	ERR025768	S	0	0	0	0	NA	NA	NA
Cmp	ERR028691	S	0	0	0	0	NA	NA	NA
Cmp	ERR024610	S	0	0	0	0	NA	NA	NA
Cmp	ERR024617	S	0	0	0	0	NA	NA	NA
Cmp	ERR025737	S	0	0	0	0	NA	NA	NA
Cmp	ERR025713	S	0	0	0	0	NA	NA	NA
Cmp	ERR025762	S	0	0	0	0	NA	NA	NA
Cmp	ERR025695	S	0	0	0	0	NA	NA	NA
Cmp	ERR025686	R	1	1	1	1	21.8	21.3	23.5
Cmp	ERR028674	S	0	0	0	0	NA	NA	NA
Cmp	ERR024604	S	0	0	0	0	NA	NA	NA
Cmp	ERR025688	R	1	1	1	1	12.3	11.3	11.9
Cmp	ERR025714	S	0	0	0	0	NA	NA	NA
Cmp	ERR025721	S	0	0	0	0	NA	NA	NA
Cmp	ERR028671	S	0	0	0	0	NA	NA	NA
Cmp	ERR025746	S	0	0	0	0	NA	NA	NA
Cmp	ERR025734	S	0	0	0	0	NA	NA	NA
Cmp	ERR025693	R	1	1	1	1	33.7	31.3	33.6
Cmp	ERR028702	S	0	0	0	0	NA	NA	NA
Cmp	ERR028685	S	0	0	0	0	NA	NA	NA
Cmp	ERR024607	S	0	0	0	0	NA	NA	NA
Cmp	ERR028686	S	0	0	0	0	NA	NA	NA
Cmp	ERR025732	S	0	0	0	0	NA	NA	NA
Cmp	ERR028694	S	0	0	0	0	NA	NA	NA
Cmp	ERR025716	S	0	0	0	0	NA	NA	NA
Cmp	ERR025747	S	0	0	0	0	NA	NA	NA
Cmp	ERR025755	S	0	0	0	0	NA	NA	NA
Cmp	ERR024621	S	1	1	1	1	22	21.4	23.4
Cmp	ERR025699	S	0	0	0	0	NA	NA	NA
Cmp	ERR028684	S	0	0	0	0	NA	NA	NA
Cmp	ERR025691	S	0	0	0	0	NA	NA	NA
Cmp	ERR025712	S	0	0	0	0	NA	NA	NA
Cmp	ERR025761	R	1	0	1	1	42.2	NA	43.7
Cmp	ERR025767	R	0	0	0	0	NA	NA	NA
Cmp	ERR025684	S	0	0	0	0	NA	NA	NA
Cmp	ERR025739	S	0	0	0	0	NA	NA	NA
Cmp	ERR025738	S	0	0	0	0	NA	NA	NA
Cmp	ERR025729	S	0	0	0	0	NA	NA	NA
Cmp	ERR028673	S	0	0	0	0	NA	NA	NA
Cmp	ERR025749	S	0	0	0	0	NA	NA	NA
Cmp	ERR028689	S	0	0	0	0	NA	NA	NA
Cmp	ERR025698	S	0	0	0	0	NA	NA	NA
Cmp	ERR025727	S	0	0	0	0	NA	NA	NA
Cmp	ERR028687	S	0	0	0	0	NA	NA	NA
Cmp	ERR025723	S	0	0	0	0	NA	NA	NA
Cmp	ERR028705	S	0	0	0	0	NA	NA	NA
Cmp	ERR028697	S	0	0	0	0	NA	NA	NA
Cmp	ERR025683	S	0	0	0	0	NA	NA	NA
Cmp	ERR028706	S	0	0	0	0	NA	NA	NA
Cmp	ERR024606	S	0	0	0	0	NA	NA	NA
Cmp	ERR024627	S	0	0	0	0	NA	NA	NA
Cmp	ERR025763	S	0	0	0	0	NA	NA	NA
Cmp	ERR028700	S	0	0	0	0	NA	NA	NA
Cmp	ERR028677	S	0	0	0	0	NA	NA	NA
Cmp	ERR025685	S	0	0	0	0	NA	NA	NA
Cmp	ERR025741	S	0	0	0	0	NA	NA	NA
Cmp	ERR025717	S	0	0	0	0	NA	NA	NA
Cmp	ERR025725	S	0	0	0	0	NA	NA	NA
Cmp	ERR025750	S	0	0	0	0	NA	NA	NA
Cmp	ERR025751	S	0	0	0	0	NA	NA	NA
Cmp	ERR025711	S	0	0	0	0	NA	NA	NA
Cmp	ERR028681	R	0	0	0	0	NA	NA	NA
Cmp	ERR024614	S	0	0	0	0	NA	NA	NA
Cmp	ERR025704	S	0	0	0	0	NA	NA	NA
Cmp	ERR025726	S	0	0	0	0	NA	NA	NA
Cmp	ERR025702	S	0	0	0	0	NA	NA	NA
Cmp	ERR028695	S	0	0	0	0	NA	NA	NA
Cmp	ERR024616	S	0	0	0	0	NA	NA	NA
Cmp	ERR025740	S	0	0	0	0	NA	NA	NA
Cmp	ERR025759	S	0	0	0	0	NA	NA	NA
Cmp	ERR025700	S	0	0	0	0	NA	NA	NA
Cmp	ERR025754	S	0	0	0	0	NA	NA	NA
Cmp	ERR028678	S	0	0	0	0	NA	NA	NA
Cmp	ERR025764	S	0	0	0	0	NA	NA	NA
Cmp	ERR025728	S	0	0	0	0	NA	NA	NA
Cmp	ERR028704	S	0	0	0	0	NA	NA	NA
Cmp	ERR028679	S	0	0	0	0	NA	NA	NA
Cmp	ERR025748	S	0	0	0	0	NA	NA	NA
Cmp	ERR024609	S	0	0	0	0	NA	NA	NA
Cmp	ERR025718	S	0	0	0	0	NA	NA	NA
Cmp	ERR025719	S	0	0	0	0	NA	NA	NA
Cmp	ERR025743	S	0	0	0	0	NA	NA	NA
Cmp	ERR028675	S	0	0	0	0	NA	NA	NA
Cmp	ERR024611	S	0	0	0	0	NA	NA	NA
Cmp	ERR025706	S	0	0	0	0	NA	NA	NA
Cmp	ERR025722	S	0	0	0	0	NA	NA	NA
Cmp	ERR024608	S	0	0	0	0	NA	NA	NA
Cmp	ERR028672	S	0	0	0	0	NA	NA	NA
Cmp	ERR025736	S	0	0	0	0	NA	NA	NA
Cmp	ERR025696	S	0	0	0	0	NA	NA	NA
Cmp	ERR025731	S	0	0	0	0	NA	NA	NA
Cmp	ERR025765	S	0	0	0	0	NA	NA	NA
Cmp	ERR025735	S	0	0	0	0	NA	NA	NA
Cmp	ERR025752	S	0	0	0	0	NA	NA	NA
Cmp	ERR024619	R	1	1	1	1	20	20.3	22.1
Cmp	ERR024620	S	0	0	0	0	NA	NA	NA
Cmp	ERR028699	S	0	0	0	0	NA	NA	NA
Cmp	ERR028688	S	0	0	0	0	NA	NA	NA
Cmp	ERR028680	S	0	0	0	0	NA	NA	NA
Cmp	ERR024625	S	0	0	0	0	NA	NA	NA
Cmp	ERR025730	S	0	0	0	0	NA	NA	NA
Cmp	ERR024605	S	0	0	0	0	NA	NA	NA
Cmp	ERR025758	S	0	0	0	0	NA	NA	NA
Cmp	ERR025753	S	0	0	0	0	NA	NA	NA
Cmp	ERR024622	S	0	0	0	0	NA	NA	NA
Cmp	ERR025692	S	0	0	0	0	NA	NA	NA
Cmp	ERR028693	R	1	0	1	1	22	NA	24.9
GyrA	ERR025724	S	0	0	0	0	NA	NA	NA
GyrA	ERR028692	S	0	0	0	0	NA	NA	NA
GyrA	ERR025708	S	0	0	0	0	NA	NA	NA
GyrA	ERR025687	S	0	0	0	0	NA	NA	NA
GyrA	ERR025697	R	1	0	0	1	16.7	NA	NA
GyrA	ERR025690	R	1	0	0	1	23.2	NA	NA
GyrA	ERR028703	S	0	0	0	0	NA	NA	NA
GyrA	ERR025756	S	0	0	0	0	NA	NA	NA
GyrA	ERR024612	S	0	0	0	0	NA	NA	NA
GyrA	ERR025709	R	1	0	0	1	25	NA	NA
GyrA	ERR028690	S	0	0	0	0	NA	NA	NA
GyrA	ERR025744	S	0	0	0	0	NA	NA	NA
GyrA	ERR025742	S	0	0	0	0	NA	NA	NA
GyrA	ERR025703	R	1	0	0	1	42.3	NA	NA
GyrA	ERR025701	S	0	0	0	0	NA	NA	NA
GyrA	ERR025705	S	0	0	0	0	NA	NA	NA
GyrA	ERR024626	S	0	0	0	0	NA	NA	NA
GyrA	ERR028676	R	0	0	0	1	NA	NA	NA
GyrA	ERR025682	R	1	0	0	1	29.1	NA	NA
GyrA	ERR024618	R	1	0	0	1	38	NA	NA
GyrA	ERR025689	S	0	0	0	0	NA	NA	NA
GyrA	ERR025715	S	0	0	0	0	NA	NA	NA
GyrA	ERR025710	S	0	0	0	0	NA	NA	NA
GyrA	ERR025768	S	0	0	0	0	NA	NA	NA
GyrA	ERR028691	S	0	0	0	0	NA	NA	NA
GyrA	ERR024610	R	1	0	0	1	39	NA	NA
GyrA	ERR024617	R	1	0	0	1	43.6	NA	NA
GyrA	ERR025737	S	0	0	0	0	NA	NA	NA
GyrA	ERR025713	R	1	0	0	1	46.1	NA	NA
GyrA	ERR025762	S	0	0	0	0	NA	NA	NA
GyrA	ERR025695	S	0	0	0	0	NA	NA	NA
GyrA	ERR025686	S	0	0	0	0	NA	NA	NA
GyrA	ERR028674	S	0	0	0	0	NA	NA	NA
GyrA	ERR024604	S	0	0	0	0	NA	NA	NA
GyrA	ERR025688	S	0	0	0	0	NA	NA	NA
GyrA	ERR025714	R	1	0	0	1	28.8	NA	NA
GyrA	ERR025721	S	0	0	0	0	NA	NA	NA
GyrA	ERR028671	S	0	0	0	0	NA	NA	NA
GyrA	ERR025746	S	0	0	0	0	NA	NA	NA
GyrA	ERR025734	S	0	0	0	0	NA	NA	NA
GyrA	ERR025693	S	0	0	0	0	NA	NA	NA
GyrA	ERR028702	S	0	0	0	0	NA	NA	NA
GyrA	ERR028685	S	0	0	0	0	NA	NA	NA
GyrA	ERR024607	S	0	0	0	0	NA	NA	NA
GyrA	ERR028686	S	0	0	0	0	NA	NA	NA
GyrA	ERR025732	S	0	0	0	0	NA	NA	NA
GyrA	ERR028694	S	0	0	0	0	NA	NA	NA
GyrA	ERR025716	S	0	0	0	0	NA	NA	NA
GyrA	ERR025747	S	0	0	0	0	NA	NA	NA
GyrA	ERR025755	S	0	0	0	0	NA	NA	NA
GyrA	ERR024621	R	1	0	0	1	42.2	NA	NA
GyrA	ERR025699	R	1	0	0	1	47.1	NA	NA
GyrA	ERR028684	S	0	0	0	0	NA	NA	NA
GyrA	ERR025691	R	1	0	0	1	34.1	NA	NA
GyrA	ERR025712	S	0	0	0	0	NA	NA	NA
GyrA	ERR025761	S	0	0	0	0	NA	NA	NA
GyrA	ERR025767	S	0	0	0	0	NA	NA	NA
GyrA	ERR025684	R	1	0	0	1	11.6	NA	NA
GyrA	ERR025739	S	0	0	0	0	NA	NA	NA
GyrA	ERR025738	S	0	0	0	0	NA	NA	NA
GyrA	ERR025729	S	0	0	0	0	NA	NA	NA
GyrA	ERR028673	S	0	0	0	0	NA	NA	NA
GyrA	ERR025749	S	0	0	0	0	NA	NA	NA
GyrA	ERR028689	S	0	0	0	0	NA	NA	NA
GyrA	ERR025698	S	0	0	0	0	NA	NA	NA
GyrA	ERR025727	S	0	0	0	0	NA	NA	NA
GyrA	ERR028687	S	0	0	0	0	NA	NA	NA
GyrA	ERR025723	S	0	0	0	0	NA	NA	NA
GyrA	ERR028705	R	1	0	0	1	90.1	NA	NA
GyrA	ERR028697	S	0	0	0	0	NA	NA	NA
GyrA	ERR025683	S	0	0	0	0	NA	NA	NA
GyrA	ERR028706	S	0	0	0	0	NA	NA	NA
GyrA	ERR024606	S	0	0	0	0	NA	NA	NA
GyrA	ERR024627	R	1	0	0	1	40.4	NA	NA
GyrA	ERR025763	S	0	0	0	0	NA	NA	NA
GyrA	ERR028700	S	0	0	0	0	NA	NA	NA
GyrA	ERR028677	S	1	0	0	0	25.6	NA	NA
GyrA	ERR025685	S	0	0	0	0	NA	NA	NA
GyrA	ERR025741	S	0	0	0	0	NA	NA	NA
GyrA	ERR025717	S	0	0	0	0	NA	NA	NA
GyrA	ERR025725	S	0	0	0	0	NA	NA	NA
GyrA	ERR025750	S	0	0	0	0	NA	NA	NA
GyrA	ERR025751	S	0	0	0	0	NA	NA	NA
GyrA	ERR025711	R	1	0	0	1	58.5	NA	NA
GyrA	ERR028681	S	0	0	0	0	NA	NA	NA
GyrA	ERR024614	S	0	0	0	0	NA	NA	NA
GyrA	ERR025704	S	0	0	0	0	NA	NA	NA
GyrA	ERR025726	S	0	0	0	0	NA	NA	NA
GyrA	ERR025702	R	1	0	0	1	12	NA	NA
GyrA	ERR028695	S	0	0	0	0	NA	NA	NA
GyrA	ERR024616	R	1	0	0	1	39.7	NA	NA
GyrA	ERR025740	S	0	0	0	0	NA	NA	NA
GyrA	ERR025759	S	0	0	0	0	NA	NA	NA
GyrA	ERR025700	S	0	0	0	0	NA	NA	NA
GyrA	ERR025754	S	0	0	0	0	NA	NA	NA
GyrA	ERR028678	S	0	0	0	0	NA	NA	NA
GyrA	ERR025764	S	0	0	0	0	NA	NA	NA
GyrA	ERR025728	S	0	0	0	0	NA	NA	NA
GyrA	ERR028704	S	0	0	0	0	NA	NA	NA
GyrA	ERR028679	R	1	0	0	1	43.8	NA	NA
GyrA	ERR025748	S	0	0	0	0	NA	NA	NA
GyrA	ERR024609	S	0	0	0	0	NA	NA	NA
GyrA	ERR025718	S	0	0	0	0	NA	NA	NA
GyrA	ERR025719	S	0	0	0	0	NA	NA	NA
GyrA	ERR025743	S	0	0	0	0	NA	NA	NA
GyrA	ERR028675	S	0	0	0	0	NA	NA	NA
GyrA	ERR024611	S	0	0	0	0	NA	NA	NA
GyrA	ERR025706	S	0	0	0	0	NA	NA	NA
GyrA	ERR025722	S	0	0	0	0	NA	NA	NA
GyrA	ERR024608	S	0	0	0	0	NA	NA	NA
GyrA	ERR028672	S	0	0	0	0	NA	NA	NA
GyrA	ERR025736	S	0	0	0	0	NA	NA	NA
GyrA	ERR025696	S	0	0	0	0	NA	NA	NA
GyrA	ERR025731	S	0	0	0	0	NA	NA	NA
GyrA	ERR025765	S	0	0	0	0	NA	NA	NA
GyrA	ERR025735	S	0	0	0	0	NA	NA	NA
GyrA	ERR025752	S	0	0	0	0	NA	NA	NA
GyrA	ERR024619	S	0	0	0	0	NA	NA	NA
GyrA	ERR024620	S	0	0	0	0	NA	NA	NA
GyrA	ERR028699	S	0	0	0	0	NA	NA	NA
GyrA	ERR028688	S	0	0	0	0	NA	NA	NA
GyrA	ERR028680	S	0	0	0	0	NA	NA	NA
GyrA	ERR024625	S	0	0	0	0	NA	NA	NA
GyrA	ERR025730	S	0	0	0	0	NA	NA	NA
GyrA	ERR024605	S	0	0	0	0	NA	NA	NA
GyrA	ERR025758	S	0	0	0	0	NA	NA	NA
GyrA	ERR025753	S	0	0	0	0	NA	NA	NA
GyrA	ERR024622	R	1	0	0	1	42.9	NA	NA
GyrA	ERR025692	R	1	0	0	1	34.6	NA	NA
GyrA	ERR028693	S	0	0	0	0	NA	NA	NA
Str	ERR025724	S	0	0	0	0	NA	NA	NA
Str	ERR028692	S	0	0	0	0	NA	NA	NA
Str	ERR025708	R	1	1	1	1	14	13.2	14.6
Str	ERR025687	R	1	1	1	1	41.1	35.7	37.4
Str	ERR025697	R	1	1	1	1	17.4	13.7	14.3
Str	ERR025690	R	1	1	1	1	29.1	25.3	27.7
Str	ERR028703	R	1	1	1	1	163.2	209.9	211.8
Str	ERR025756	S	0	0	0	0	NA	NA	NA
Str	ERR024612	R	1	1	1	1	37.2	38	43.8
Str	ERR025709	R	1	1	1	1	121.2	128.2	141.4
Str	ERR028690	R	1	1	1	1	23.2	28.3	28.5
Str	ERR025744	S	0	0	0	0	NA	NA	NA
Str	ERR025742	S	0	0	0	0	NA	NA	NA
Str	ERR025703	R	1	1	1	1	31.5	30.8	34
Str	ERR025701	R	1	1	1	1	28.5	26.9	30.2
Str	ERR025705	R	1	1	1	1	26.3	28	32.8
Str	ERR024626	R	1	1	1	1	35.1	37.6	42.9
Str	ERR028676	S	1	1	1	0	29.9	36.4	38.4
Str	ERR025682	R	1	1	1	1	21.4	17.1	18.8
Str	ERR024618	R	1	1	1	1	69.8	40.2	50.4
Str	ERR025689	R	1	1	0	1	12.6	10	NA
Str	ERR025715	S	0	0	0	0	NA	NA	NA
Str	ERR025710	R	1	1	1	1	50.4	52.8	57.3
Str	ERR025768	R	1	1	1	1	26.5	26	31
Str	ERR028691	R	0	0	0	0	NA	NA	NA
Str	ERR024610	R	0	0	0	0	NA	NA	NA
Str	ERR024617	R	1	1	1	1	38.7	42	47.4
Str	ERR025737	S	0	0	0	0	NA	NA	NA
Str	ERR025713	R	1	1	1	1	33.4	37.2	40.5
Str	ERR025762	S	0	0	0	0	NA	NA	NA
Str	ERR025695	R	1	1	1	1	16.3	15.1	16.3
Str	ERR025686	R	1	1	1	1	32.4	27.7	31.2
Str	ERR028674	S	0	0	0	0	NA	NA	NA
Str	ERR024604	S	0	0	0	0	NA	NA	NA
Str	ERR025688	R	1	1	1	1	135.3	118.2	137.1
Str	ERR025714	R	1	1	1	1	29.6	29.8	34
Str	ERR025721	R	1	0	1	1	84.6	NA	94.4
Str	ERR028671	R	1	1	1	1	16	18.4	17.8
Str	ERR025746	S	0	0	0	0	NA	NA	NA
Str	ERR025734	S	0	0	0	0	NA	NA	NA
Str	ERR025693	R	1	1	1	1	42.4	36.5	37.9
Str	ERR028702	R	1	1	1	1	97.3	127.6	124.7
Str	ERR028685	S	1	1	1	1	32.6	42.8	40.1
Str	ERR024607	S	0	0	0	0	NA	NA	NA
Str	ERR028686	R	1	1	0	1	15.9	16.2	NA
Str	ERR025732	S	0	0	0	0	NA	NA	NA
Str	ERR028694	R	1	1	1	1	21.4	26.8	25.4
Str	ERR025716	S	0	0	0	0	NA	NA	NA
Str	ERR025747	S	0	0	0	0	NA	NA	NA
Str	ERR025755	S	0	0	0	0	NA	NA	NA
Str	ERR024621	R	1	1	1	1	38.1	37.3	43.2
Str	ERR025699	R	1	1	1	1	35.7	35.4	41.1
Str	ERR028684	R	1	1	1	1	32.2	39.1	38.2
Str	ERR025691	S	0	0	0	0	NA	NA	NA
Str	ERR025712	R	1	1	1	1	40.8	43.6	47.8
Str	ERR025761	R	1	1	1	1	38.8	37.1	46.7
Str	ERR025767	R	1	1	1	1	49.4	24.4	57.8
Str	ERR025684	R	1	1	0	1	12.9	10.9	NA
Str	ERR025739	S	0	0	0	0	NA	NA	NA
Str	ERR025738	S	0	0	0	0	NA	NA	NA
Str	ERR025729	S	0	0	0	0	NA	NA	NA
Str	ERR028673	S	0	0	1	1	NA	NA	92
Str	ERR025749	S	0	0	0	0	NA	NA	NA
Str	ERR028689	R	1	1	1	1	53.2	16.9	63.9
Str	ERR025698	R	1	1	1	1	47	46	51.5
Str	ERR025727	S	0	1	0	0	NA	2	NA
Str	ERR028687	S	1	1	1	1	35.3	42.6	40.1
Str	ERR025723	S	0	0	0	0	NA	NA	NA
Str	ERR028705	R	1	1	1	1	245.5	281.3	279.5
Str	ERR028697	R	1	1	1	1	83.8	106.1	108.3
Str	ERR025683	R	1	1	1	1	19.2	16.8	19.1
Str	ERR028706	R	0	0	0	0	NA	NA	NA
Str	ERR024606	R	0	1	1	1	NA	176.9	163.8
Str	ERR024627	R	1	1	1	1	32.4	32.2	37.1
Str	ERR025763	S	0	0	0	0	NA	NA	NA
Str	ERR028700	R	1	1	1	1	225.1	17.1	258.1
Str	ERR028677	R	0	0	0	1	NA	NA	NA
Str	ERR025685	R	1	1	1	1	42.4	39.5	45.6
Str	ERR025741	S	0	0	0	0	NA	NA	NA
Str	ERR025717	R	1	1	1	1	266.2	273.3	299.9
Str	ERR025725	S	0	1	0	1	NA	2.2	NA
Str	ERR025750	S	0	0	0	0	NA	NA	NA
Str	ERR025751	S	0	0	0	0	NA	NA	NA
Str	ERR025711	R	1	1	1	1	235.4	241.4	263.6
Str	ERR028681	R	1	1	1	1	13.5	15.3	14.5
Str	ERR024614	S	0	0	0	0	NA	NA	NA
Str	ERR025704	R	1	1	1	1	23.6	21.7	24.4
Str	ERR025726	S	0	0	0	0	NA	NA	NA
Str	ERR025702	R	1	1	1	1	11.5	9.2	9.9
Str	ERR028695	R	1	1	1	1	41.5	18.8	51.5
Str	ERR024616	R	1	1	1	1	343.8	47.5	71.5
Str	ERR025740	S	0	0	0	0	NA	NA	NA
Str	ERR025759	R	1	1	1	1	27.1	25.3	28.7
Str	ERR025700	R	1	1	1	1	16.4	13.6	15.4
Str	ERR025754	S	0	0	0	0	NA	NA	NA
Str	ERR028678	R	1	1	1	1	39	19.2	15.6
Str	ERR025764	R	1	1	1	1	7.6	6	6.8
Str	ERR025728	S	0	0	0	0	NA	NA	NA
Str	ERR028704	R	1	1	1	1	69.6	21.8	91.3
Str	ERR028679	S	0	0	0	0	NA	NA	NA
Str	ERR025748	R	1	1	1	1	15.7	13.5	16.1
Str	ERR024609	R	1	0	1	1	52.8	NA	66
Str	ERR025718	R	1	1	1	1	37.2	40.2	44.1
Str	ERR025719	R	1	1	1	1	36.4	38.1	40.2
Str	ERR025743	S	0	0	0	0	NA	NA	NA
Str	ERR028675	R	0	0	0	1	NA	NA	NA
Str	ERR024611	R	0	0	0	0	NA	NA	NA
Str	ERR025706	R	1	1	1	1	20.4	19.2	21
Str	ERR025722	S	0	0	0	0	NA	NA	NA
Str	ERR024608	R	1	1	1	1	59.9	204.6	72.2
Str	ERR028672	R	1	1	1	1	20.3	22.2	22.3
Str	ERR025736	S	0	0	0	0	NA	NA	NA
Str	ERR025696	R	1	1	0	1	12.6	9.9	NA
Str	ERR025731	S	0	0	0	0	NA	NA	NA
Str	ERR025765	S	0	0	0	0	NA	NA	NA
Str	ERR025735	S	0	0	0	0	NA	NA	NA
Str	ERR025752	S	0	0	0	0	NA	NA	NA
Str	ERR024619	R	1	1	1	1	25.7	24.1	26.1
Str	ERR024620	R	1	1	1	1	33.1	34.3	39.7
Str	ERR028699	R	1	1	1	1	100.4	134.9	138.4
Str	ERR028688	R	0	0	0	0	NA	NA	NA
Str	ERR028680	R	1	1	1	1	20.9	24.4	23.1
Str	ERR024625	R	1	1	1	1	38.1	33.9	42.2
Str	ERR025730	S	0	0	0	0	NA	NA	NA
Str	ERR024605	R	0	0	0	0	NA	NA	NA
Str	ERR025758	S	0	0	0	0	NA	NA	NA
Str	ERR025753	R	1	1	1	1	125.7	123.6	138.6
Str	ERR024622	R	1	1	1	1	227.5	242	265.8
Str	ERR025692	S	0	0	0	0	NA	NA	NA
Str	ERR028693	R	1	1	1	1	25.1	29.9	28.3
Sul	ERR025724	S	0	0	0	0	NA	NA	NA
Sul	ERR028692	S	0	0	0	0	NA	NA	NA
Sul	ERR025708	ND	1	1	1	1	36.6	36.2	41.5
Sul	ERR025687	ND	1	1	1	1	56.1	52.7	58.3
Sul	ERR025697	ND	1	1	1	1	172.2	175.6	198.3
Sul	ERR025690	ND	1	1	1	1	43.2	35.2	39.1
Sul	ERR028703	R	1	1	1	1	107.1	135.4	149.8
Sul	ERR025756	S	0	0	0	0	NA	NA	NA
Sul	ERR024612	R	0	0	0	0	NA	NA	NA
Sul	ERR025709	ND	1	0	1	1	93	NA	114.7
Sul	ERR028690	R	1	1	1	1	21.6	24.3	25
Sul	ERR025744	S	0	0	0	0	NA	NA	NA
Sul	ERR025742	S	0	0	0	0	NA	NA	NA
Sul	ERR025703	ND	1	1	1	1	15.1	14.3	15.6
Sul	ERR025701	ND	0	0	0	0	NA	NA	NA
Sul	ERR025705	ND	0	0	0	0	NA	NA	NA
Sul	ERR024626	ND	1	0	1	1	44.6	NA	52.3
Sul	ERR028676	S	1	1	1	0	31.4	38.9	38.5
Sul	ERR025682	ND	1	1	1	1	24.8	23.7	27.4
Sul	ERR024618	ND	1	1	1	1	49.2	10.9	60.4
Sul	ERR025689	ND	1	1	1	1	19.8	17	19.3
Sul	ERR025715	ND	0	0	0	0	NA	NA	NA
Sul	ERR025710	ND	1	1	1	1	38.6	43	47.9
Sul	ERR025768	R	1	1	1	1	16.7	15.6	18.3
Sul	ERR028691	R	0	0	0	0	NA	NA	NA
Sul	ERR024610	R	0	0	0	0	NA	NA	NA
Sul	ERR024617	ND	1	1	1	1	44.2	47.5	53.9
Sul	ERR025737	S	0	0	0	0	NA	NA	NA
Sul	ERR025713	ND	0	0	0	0	NA	NA	NA
Sul	ERR025762	S	0	0	0	0	NA	NA	NA
Sul	ERR025695	ND	1	1	1	1	24.9	23	27.4
Sul	ERR025686	ND	1	1	1	1	42.3	40.2	46.9
Sul	ERR028674	S	0	0	0	0	NA	NA	NA
Sul	ERR024604	S	0	0	0	0	NA	NA	NA
Sul	ERR025688	ND	1	1	1	1	229.7	189.2	206.6
Sul	ERR025714	ND	0	0	0	0	NA	NA	NA
Sul	ERR025721	ND	1	0	1	1	50.5	NA	61.6
Sul	ERR028671	R	0	0	0	1	NA	NA	NA
Sul	ERR025746	S	0	0	0	0	NA	NA	NA
Sul	ERR025734	R	1	1	1	1	270.7	284.2	338.5
Sul	ERR025693	ND	1	1	1	1	64.1	53.7	60.8
Sul	ERR028702	R	1	0	1	1	73.1	NA	97.6
Sul	ERR028685	ND	1	1	1	1	30.1	35.1	34
Sul	ERR024607	S	0	0	0	0	NA	NA	NA
Sul	ERR028686	ND	1	1	1	1	12.5	14.8	15.2
Sul	ERR025732	S	0	0	0	0	NA	NA	NA
Sul	ERR028694	R	1	0	1	1	91	NA	102.9
Sul	ERR025716	ND	0	0	0	0	NA	NA	NA
Sul	ERR025747	S	0	0	0	0	NA	NA	NA
Sul	ERR025755	S	0	0	0	0	NA	NA	NA
Sul	ERR024621	ND	1	1	1	1	20.2	21	25.1
Sul	ERR025699	ND	1	1	1	1	15.5	14.1	16.5
Sul	ERR028684	R	1	0	1	1	57.6	NA	68.7
Sul	ERR025691	ND	0	0	0	0	NA	NA	NA
Sul	ERR025712	ND	0	0	0	0	NA	NA	NA
Sul	ERR025761	S	0	0	0	0	NA	NA	NA
Sul	ERR025767	R	1	1	1	1	17.8	17.4	21.3
Sul	ERR025684	ND	0	0	0	0	NA	NA	NA
Sul	ERR025739	S	0	0	0	0	NA	NA	NA
Sul	ERR025738	S	0	0	0	0	NA	NA	NA
Sul	ERR025729	S	0	0	0	0	NA	NA	NA
Sul	ERR028673	R	1	0	1	1	52.9	NA	70.1
Sul	ERR025749	S	0	0	0	0	NA	NA	NA
Sul	ERR028689	R	1	1	1	1	157.6	189.8	193.9
Sul	ERR025698	ND	1	1	1	1	288.6	296.5	361.6
Sul	ERR025727	S	1	1	0	0	5.4	4.3	NA
Sul	ERR028687	ND	1	1	1	1	33.2	36.5	36.4
Sul	ERR025723	S	0	0	0	0	NA	NA	NA
Sul	ERR028705	ND	1	1	1	1	155.8	201.2	207.9
Sul	ERR028697	R	1	1	1	1	234.6	282.1	294.7
Sul	ERR025683	ND	0	0	0	0	NA	NA	NA
Sul	ERR028706	ND	0	0	0	0	NA	NA	NA
Sul	ERR024606	R	1	1	1	1	139.7	153.3	174.7
Sul	ERR024627	ND	1	0	1	1	51.2	NA	60.5
Sul	ERR025763	S	0	0	0	0	NA	NA	NA
Sul	ERR028700	R	1	1	1	1	149.1	192.6	200.9
Sul	ERR028677	R	0	0	0	1	NA	NA	NA
Sul	ERR025685	ND	0	0	0	0	NA	NA	NA
Sul	ERR025741	S	0	0	0	0	NA	NA	NA
Sul	ERR025717	ND	1	1	1	1	175.2	204.2	237.3
Sul	ERR025725	ND	0	1	0	1	NA	2.1	NA
Sul	ERR025750	S	0	0	0	0	NA	NA	NA
Sul	ERR025751	S	0	0	0	0	NA	NA	NA
Sul	ERR025711	ND	1	1	1	1	174.6	184.9	209.8
Sul	ERR028681	R	1	1	1	1	38.3	49.8	49.8
Sul	ERR024614	S	0	0	0	0	NA	NA	NA
Sul	ERR025704	ND	0	0	0	0	NA	NA	NA
Sul	ERR025726	S	0	0	0	0	NA	NA	NA
Sul	ERR025702	ND	0	1	0	1	NA	4.2	NA
Sul	ERR028695	R	1	0	1	1	65.5	NA	77.5
Sul	ERR024616	ND	1	1	1	1	255.6	271.4	324.5
Sul	ERR025740	S	0	0	0	0	NA	NA	NA
Sul	ERR025759	R	1	1	1	1	18.5	16.5	18
Sul	ERR025700	ND	1	1	0	1	9.5	8.5	NA
Sul	ERR025754	R	1	1	1	1	16.8	16.1	19
Sul	ERR028678	R	1	1	1	1	27.3	31.9	34.3
Sul	ERR025764	R	0	1	0	1	NA	3.8	NA
Sul	ERR025728	S	0	0	0	0	NA	NA	NA
Sul	ERR028704	ND	1	0	1	1	50.8	NA	67.7
Sul	ERR028679	S	0	0	0	0	NA	NA	NA
Sul	ERR025748	S	0	0	0	0	NA	NA	NA
Sul	ERR024609	R	1	0	1	1	55.4	NA	65.3
Sul	ERR025718	ND	1	1	1	1	106.4	117.5	128.3
Sul	ERR025719	ND	1	1	1	1	51.1	57.5	63.2
Sul	ERR025743	S	0	0	0	0	NA	NA	NA
Sul	ERR028675	R	0	0	0	1	NA	NA	NA
Sul	ERR024611	R	0	0	0	0	NA	NA	NA
Sul	ERR025706	ND	0	0	0	0	NA	NA	NA
Sul	ERR025722	S	0	0	0	0	NA	NA	NA
Sul	ERR024608	R	1	1	1	1	138.2	158.9	183.6
Sul	ERR028672	R	1	1	1	1	15.8	17	17.1
Sul	ERR025736	S	0	0	0	0	NA	NA	NA
Sul	ERR025696	ND	0	0	0	0	NA	NA	NA
Sul	ERR025731	S	0	0	0	0	NA	NA	NA
Sul	ERR025765	R	1	1	1	1	18.9	17.7	19.5
Sul	ERR025735	S	0	0	0	0	NA	NA	NA
Sul	ERR025752	S	0	0	0	0	NA	NA	NA
Sul	ERR024619	ND	1	1	1	1	43.9	40.3	45.1
Sul	ERR024620	ND	1	1	1	1	206.5	220.6	253.9
Sul	ERR028699	S	0	0	0	1	NA	NA	NA
Sul	ERR028688	R	0	0	0	0	NA	NA	NA
Sul	ERR028680	ND	1	1	1	1	14.6	16.1	16.5
Sul	ERR024625	ND	1	1	0	1	9.9	9.3	NA
Sul	ERR025730	S	0	0	0	0	NA	NA	NA
Sul	ERR024605	R	0	0	0	0	NA	NA	NA
Sul	ERR025758	S	0	0	0	0	NA	NA	NA
Sul	ERR025753	R	1	1	1	1	76.2	81	100.7
Sul	ERR024622	ND	1	1	1	1	204.8	220.8	242.8
Sul	ERR025692	ND	0	0	0	0	NA	NA	NA
Sul	ERR028693	R	0	0	0	0	NA	NA	NA
Tet	ERR025724	S	0	0	0	0	NA	NA	NA
Tet	ERR028692	S	0	0	0	0	NA	NA	NA
Tet	ERR025708	R	1	1	1	1	37.5	37.8	43.5
Tet	ERR025687	R	1	0	1	1	29.8	NA	27
Tet	ERR025697	R	1	1	1	1	200.9	187.9	208.2
Tet	ERR025690	R	1	0	1	1	14.4	NA	12.2
Tet	ERR028703	R	1	0	1	1	150.8	NA	165.6
Tet	ERR025756	S	0	0	0	0	NA	NA	NA
Tet	ERR024612	R	0	0	0	0	NA	NA	NA
Tet	ERR025709	R	1	1	1	1	106	104.7	116.4
Tet	ERR028690	R	1	1	0	1	24.7	25.8	NA
Tet	ERR025744	S	0	0	0	0	NA	NA	NA
Tet	ERR025742	S	0	0	0	0	NA	NA	NA
Tet	ERR025703	R	1	1	1	1	15.5	14.3	15.1
Tet	ERR025701	S	0	0	0	0	NA	NA	NA
Tet	ERR025705	S	0	0	0	0	NA	NA	NA
Tet	ERR024626	R	1	0	1	1	44.5	NA	46.5
Tet	ERR028676	S	1	1	1	0	37.2	42.4	44.5
Tet	ERR025682	R	1	0	0	1	15.1	NA	NA
Tet	ERR024618	R	1	0	1	1	52.6	NA	60.1
Tet	ERR025689	S	0	0	0	0	NA	NA	NA
Tet	ERR025715	R	1	1	0	1	30.4	31.1	NA
Tet	ERR025710	R	1	1	1	1	43.4	42.1	46.9
Tet	ERR025768	R	1	1	1	1	17.3	16.3	18.6
Tet	ERR028691	R	0	0	0	0	NA	NA	NA
Tet	ERR024610	R	0	0	0	0	NA	NA	NA
Tet	ERR024617	R	1	0	1	1	52.5	NA	59.9
Tet	ERR025737	S	0	0	0	0	NA	NA	NA
Tet	ERR025713	S	0	0	0	0	NA	NA	NA
Tet	ERR025762	S	0	0	0	0	NA	NA	NA
Tet	ERR025695	R	1	1	1	1	25.8	25	28.3
Tet	ERR025686	R	1	0	1	1	19.4	NA	17.3
Tet	ERR028674	S	0	0	0	0	NA	NA	NA
Tet	ERR024604	S	0	0	0	0	NA	NA	NA
Tet	ERR025688	R	1	0	0	1	12.7	NA	NA
Tet	ERR025714	S	0	0	0	0	NA	NA	NA
Tet	ERR025721	R	1	0	1	1	51.2	NA	54.8
Tet	ERR028671	R	0	0	0	1	NA	NA	NA
Tet	ERR025746	S	0	0	0	0	NA	NA	NA
Tet	ERR025734	S	0	0	0	0	NA	NA	NA
Tet	ERR025693	R	1	0	1	1	32.3	NA	31.1
Tet	ERR028702	R	1	0	1	1	89.2	NA	93.4
Tet	ERR028685	R	1	0	1	1	26.3	NA	29
Tet	ERR024607	S	0	0	0	0	NA	NA	NA
Tet	ERR028686	R	1	1	0	1	11.6	13.4	NA
Tet	ERR025732	S	0	0	0	0	NA	NA	NA
Tet	ERR028694	R	1	0	1	1	77.2	NA	85.9
Tet	ERR025716	S	0	0	0	0	NA	NA	NA
Tet	ERR025747	S	0	0	0	0	NA	NA	NA
Tet	ERR025755	S	0	0	0	0	NA	NA	NA
Tet	ERR024621	S	0	0	0	0	NA	NA	NA
Tet	ERR025699	R	1	1	1	1	14.8	13.6	15.5
Tet	ERR028684	R	1	1	1	1	55.5	66	67.3
Tet	ERR025691	S	0	0	0	0	NA	NA	NA
Tet	ERR025712	S	0	0	0	1	NA	NA	NA
Tet	ERR025761	R	1	0	1	1	43.6	NA	40.2
Tet	ERR025767	R	0	0	0	0	NA	NA	NA
Tet	ERR025684	S	0	0	0	0	NA	NA	NA
Tet	ERR025739	S	1	1	0	0	17.2	15.6	NA
Tet	ERR025738	S	0	0	0	0	NA	NA	NA
Tet	ERR025729	S	0	0	0	0	NA	NA	NA
Tet	ERR028673	R	0	0	0	1	NA	NA	NA
Tet	ERR025749	S	0	0	0	0	NA	NA	NA
Tet	ERR028689	R	1	1	1	1	170.2	196.1	199.9
Tet	ERR025698	R	1	1	1	1	311.9	304.8	343.4
Tet	ERR025727	S	0	0	0	0	NA	NA	NA
Tet	ERR028687	R	1	0	1	1	27.8	NA	28.3
Tet	ERR025723	S	0	0	0	0	NA	NA	NA
Tet	ERR028705	R	1	1	1	1	170.7	196.5	204.2
Tet	ERR028697	R	1	1	1	1	226.7	255.6	260.2
Tet	ERR025683	S	0	0	0	0	NA	NA	NA
Tet	ERR028706	R	0	0	0	0	NA	NA	NA
Tet	ERR024606	S	0	0	0	0	NA	NA	NA
Tet	ERR024627	R	1	0	1	1	53.5	NA	61.2
Tet	ERR025763	S	0	0	0	0	NA	NA	NA
Tet	ERR028700	R	1	1	0	1	216.2	219.7	NA
Tet	ERR028677	R	0	0	0	1	NA	NA	NA
Tet	ERR025685	S	0	0	0	0	NA	NA	NA
Tet	ERR025741	S	0	0	0	0	NA	NA	NA
Tet	ERR025717	R	1	1	1	1	199.1	207.5	232.4
Tet	ERR025725	S	0	0	0	1	NA	NA	NA
Tet	ERR025750	S	0	0	0	0	NA	NA	NA
Tet	ERR025751	S	0	0	0	0	NA	NA	NA
Tet	ERR025711	R	1	1	1	1	185.1	189.7	207.2
Tet	ERR028681	R	1	0	1	1	44.8	NA	50.1
Tet	ERR024614	S	0	0	0	0	NA	NA	NA
Tet	ERR025704	S	0	0	0	0	NA	NA	NA
Tet	ERR025726	S	0	0	0	0	NA	NA	NA
Tet	ERR025702	R	1	1	0	1	5.1	4.3	NA
Tet	ERR028695	R	1	0	1	1	67.8	NA	81
Tet	ERR024616	R	1	1	1	1	257.6	248.7	289.7
Tet	ERR025740	S	0	0	0	0	NA	NA	NA
Tet	ERR025759	R	1	1	1	1	20.9	19.6	21.5
Tet	ERR025700	R	1	1	0	1	10.9	9.3	NA
Tet	ERR025754	R	1	0	0	1	16.9	NA	NA
Tet	ERR028678	R	1	1	1	1	31.5	34.8	36.5
Tet	ERR025764	R	0	1	0	1	NA	5.8	NA
Tet	ERR025728	S	0	0	0	0	NA	NA	NA
Tet	ERR028704	R	1	0	1	1	47.2	NA	56.1
Tet	ERR028679	S	0	0	0	0	NA	NA	NA
Tet	ERR025748	S	0	0	0	0	NA	NA	NA
Tet	ERR024609	R	1	0	1	1	66.8	NA	69.9
Tet	ERR025718	R	1	1	1	1	105.6	110.9	116.9
Tet	ERR025719	R	1	0	1	1	55.7	NA	62
Tet	ERR025743	R	0	0	0	0	NA	NA	NA
Tet	ERR028675	S	0	0	0	0	NA	NA	NA
Tet	ERR024611	R	0	0	0	0	NA	NA	NA
Tet	ERR025706	R	0	0	0	0	NA	NA	NA
Tet	ERR025722	S	0	0	0	0	NA	NA	NA
Tet	ERR024608	R	1	1	1	1	158.9	162.5	184.1
Tet	ERR028672	R	0	0	0	1	NA	NA	NA
Tet	ERR025736	S	0	0	0	0	NA	NA	NA
Tet	ERR025696	S	0	0	0	0	NA	NA	NA
Tet	ERR025731	S	0	0	0	0	NA	NA	NA
Tet	ERR025765	S	0	0	0	0	NA	NA	NA
Tet	ERR025735	S	0	0	0	0	NA	NA	NA
Tet	ERR025752	S	0	0	0	0	NA	NA	NA
Tet	ERR024619	R	1	0	0	1	21.5	NA	NA
Tet	ERR024620	R	1	1	1	1	212.9	214.1	248.7
Tet	ERR028699	S	0	0	0	1	NA	NA	NA
Tet	ERR028688	R	0	0	0	0	NA	NA	NA
Tet	ERR028680	S	0	0	0	0	NA	NA	NA
Tet	ERR024625	R	0	0	0	0	NA	NA	NA
Tet	ERR025730	S	0	0	0	0	NA	NA	NA
Tet	ERR024605	R	0	0	0	0	NA	NA	NA
Tet	ERR025758	S	0	0	0	0	NA	NA	NA
Tet	ERR025753	S	0	0	0	0	NA	NA	NA
Tet	ERR024622	R	1	1	1	1	213.3	207.8	228.2
Tet	ERR025692	S	0	0	0	0	NA	NA	NA
Tet	ERR028693	R	1	1	1	1	20.6	22.8	20.3
Tri	ERR025724	S	0	0	0	0	NA	NA	NA
Tri	ERR028692	S	0	0	0	0	NA	NA	NA
Tri	ERR025708	ND	1	1	1	1	10.1	9.5	10.5
Tri	ERR025687	ND	1	1	1	1	24.7	25.6	21.5
Tri	ERR025697	ND	1	1	1	1	11.5	11	11.5
Tri	ERR025690	ND	1	1	1	1	13.4	13.2	11.5
Tri	ERR028703	R	1	1	1	1	130.5	190.3	212.9
Tri	ERR025756	S	0	0	0	0	NA	NA	NA
Tri	ERR024612	R	1	0	1	1	30.1	NA	43
Tri	ERR025709	ND	1	1	1	1	15.1	16.8	17.8
Tri	ERR028690	R	1	1	1	1	16.5	22.2	26.1
Tri	ERR025744	S	0	0	0	0	NA	NA	NA
Tri	ERR025742	S	0	0	0	0	NA	NA	NA
Tri	ERR025703	ND	1	1	1	1	16.5	18.9	24.1
Tri	ERR025701	ND	1	1	1	1	20.3	20.8	26.8
Tri	ERR025705	ND	1	1	1	1	21.6	20.9	25.3
Tri	ERR024626	ND	1	0	1	1	28	NA	40.6
Tri	ERR028676	R	1	1	1	1	16.4	22.5	26
Tri	ERR025682	ND	1	1	0	1	15.5	14.9	NA
Tri	ERR024618	ND	1	1	1	1	14.5	16.3	41.5
Tri	ERR025689	ND	1	1	1	1	12	11.7	10.8
Tri	ERR025715	ND	0	0	0	0	NA	NA	NA
Tri	ERR025710	ND	1	1	1	1	16.9	21.8	22.8
Tri	ERR025768	R	1	0	1	1	27.2	NA	39.8
Tri	ERR028691	R	0	0	0	0	NA	NA	NA
Tri	ERR024610	R	1	1	1	1	35.6	48.3	53.5
Tri	ERR024617	ND	1	0	1	1	33.3	NA	46.4
Tri	ERR025737	S	0	0	0	0	NA	NA	NA
Tri	ERR025713	ND	1	1	1	1	30.1	31.8	49.5
Tri	ERR025762	S	0	0	0	0	NA	NA	NA
Tri	ERR025695	ND	1	1	1	1	10	10.9	13.9
Tri	ERR025686	ND	1	1	1	1	19.1	20.3	18.5
Tri	ERR028674	S	0	0	0	0	NA	NA	NA
Tri	ERR024604	S	0	0	0	0	NA	NA	NA
Tri	ERR025688	ND	1	1	1	1	80.7	88.8	81.1
Tri	ERR025714	ND	1	1	1	1	19.4	23.6	28.1
Tri	ERR025721	ND	1	1	1	1	15.7	15.5	21.5
Tri	ERR028671	R	1	1	1	1	10.1	11.5	14.1
Tri	ERR025746	S	0	0	0	0	NA	NA	NA
Tri	ERR025734	S	0	0	0	0	NA	NA	NA
Tri	ERR025693	ND	1	1	1	1	29.3	32.2	30.1
Tri	ERR028702	R	1	1	1	1	68.2	105.5	99.6
Tri	ERR028685	ND	1	0	1	1	23.9	NA	32.9
Tri	ERR024607	S	0	0	0	0	NA	NA	NA
Tri	ERR028686	ND	1	1	1	1	10.2	11.1	13.8
Tri	ERR025732	S	0	0	0	0	NA	NA	NA
Tri	ERR028694	R	1	1	1	1	14.1	17.8	14.6
Tri	ERR025716	ND	0	0	0	0	NA	NA	NA
Tri	ERR025747	S	0	0	0	0	NA	NA	NA
Tri	ERR025755	S	0	0	0	0	NA	NA	NA
Tri	ERR024621	ND	1	0	1	1	30.3	NA	49.9
Tri	ERR025699	ND	1	1	1	1	20.6	23.4	29.4
Tri	ERR028684	R	1	0	1	1	20.7	NA	31.1
Tri	ERR025691	ND	0	0	0	0	NA	NA	NA
Tri	ERR025712	ND	1	0	1	1	34.5	NA	48
Tri	ERR025761	S	0	0	0	0	NA	NA	NA
Tri	ERR025767	S	1	0	1	1	49.4	NA	79.6
Tri	ERR025684	ND	1	1	1	1	7.6	7.7	7.6
Tri	ERR025739	S	0	0	0	0	NA	NA	NA
Tri	ERR025738	S	0	0	0	0	NA	NA	NA
Tri	ERR025729	S	0	0	0	0	NA	NA	NA
Tri	ERR028673	S	0	0	0	0	NA	NA	NA
Tri	ERR025749	S	0	0	0	0	NA	NA	NA
Tri	ERR028689	R	1	0	1	1	30.9	NA	46
Tri	ERR025698	ND	1	1	1	1	30.3	34.9	44
Tri	ERR025727	S	0	0	0	0	NA	NA	NA
Tri	ERR028687	ND	1	0	1	1	20.2	NA	33.9
Tri	ERR025723	S	0	0	0	0	NA	NA	NA
Tri	ERR028705	ND	1	1	1	1	64.8	93.4	100.6
Tri	ERR028697	R	1	1	1	1	66.5	101.4	109.5
Tri	ERR025683	ND	1	1	1	1	17.6	17.2	22.2
Tri	ERR028706	ND	0	0	0	0	NA	NA	NA
Tri	ERR024606	R	1	1	1	0	118.2	151.1	124.9
Tri	ERR024627	ND	1	0	1	1	26.1	NA	38.3
Tri	ERR025763	S	0	0	0	0	NA	NA	NA
Tri	ERR028700	R	1	0	1	1	29.3	NA	59.4
Tri	ERR028677	R	1	1	1	1	10.7	13.4	14.1
Tri	ERR025685	ND	1	1	1	1	33.2	36.4	47.8
Tri	ERR025741	S	0	0	0	0	NA	NA	NA
Tri	ERR025717	ND	1	1	1	1	26.6	26.1	26.7
Tri	ERR025725	ND	0	0	0	0	NA	NA	NA
Tri	ERR025750	S	0	0	0	0	NA	NA	NA
Tri	ERR025751	S	0	0	0	0	NA	NA	NA
Tri	ERR025711	ND	1	0	1	1	37.4	NA	49.4
Tri	ERR028681	R	1	1	1	1	12.4	13.3	14.8
Tri	ERR024614	R	1	1	1	1	40	50.7	63.1
Tri	ERR025704	ND	1	1	1	1	16.3	18.9	23.8
Tri	ERR025726	S	0	0	0	0	NA	NA	NA
Tri	ERR025702	ND	1	1	1	1	11.1	10.5	12.7
Tri	ERR028695	R	1	0	1	1	27.6	NA	37.3
Tri	ERR024616	ND	1	1	1	1	38.7	34.3	44.7
Tri	ERR025740	S	0	0	0	0	NA	NA	NA
Tri	ERR025759	R	1	0	1	1	18.9	NA	30.4
Tri	ERR025700	ND	1	1	1	1	8.2	7.8	11.8
Tri	ERR025754	S	0	0	0	0	NA	NA	NA
Tri	ERR028678	R	1	1	1	1	12.9	13.7	18.4
Tri	ERR025764	R	1	1	0	1	6.8	6.1	NA
Tri	ERR025728	S	0	0	0	0	NA	NA	NA
Tri	ERR028704	ND	1	1	1	1	40.5	66	83
Tri	ERR028679	R	1	1	1	1	17.7	18.9	23.8
Tri	ERR025748	R	1	1	1	1	13	12.3	14.8
Tri	ERR024609	R	1	1	1	1	47	61.4	69.4
Tri	ERR025718	ND	1	0	1	1	36.4	NA	44.1
Tri	ERR025719	ND	1	1	1	1	30.7	28.6	42
Tri	ERR025743	S	0	0	0	0	NA	NA	NA
Tri	ERR028675	S	0	0	0	0	NA	NA	NA
Tri	ERR024611	R	1	0	1	1	24.4	NA	43.2
Tri	ERR025706	ND	1	1	1	1	16.1	17.6	22.8
Tri	ERR025722	S	0	0	0	0	NA	NA	NA
Tri	ERR024608	R	1	1	1	1	43.1	57.4	71.5
Tri	ERR028672	R	1	1	1	1	18	23.2	19.4
Tri	ERR025736	S	0	0	0	0	NA	NA	NA
Tri	ERR025696	ND	1	1	0	1	6.3	6.6	NA
Tri	ERR025731	S	0	0	0	0	NA	NA	NA
Tri	ERR025765	R	1	0	1	0	23.2	NA	17.9
Tri	ERR025735	S	0	0	0	0	NA	NA	NA
Tri	ERR025752	S	0	0	0	0	NA	NA	NA
Tri	ERR024619	ND	1	1	1	1	17.8	20.3	17.1
Tri	ERR024620	ND	1	0	1	1	27.9	NA	41.7
Tri	ERR028699	R	1	1	1	1	74.2	122.4	138.3
Tri	ERR028688	R	0	0	0	0	NA	NA	NA
Tri	ERR028680	ND	1	1	1	1	18	22.6	20
Tri	ERR024625	ND	1	1	1	1	11.8	11.4	38.4
Tri	ERR025730	S	0	0	0	0	NA	NA	NA
Tri	ERR024605	R	0	0	0	0	NA	NA	NA
Tri	ERR025758	S	0	0	0	0	NA	NA	NA
Tri	ERR025753	S	0	0	0	0	NA	NA	NA
Tri	ERR024622	ND	1	0	1	1	32.6	NA	47.5
Tri	ERR025692	ND	0	0	0	0	NA	NA	NA
Tri	ERR028693	R	0	0	0	0	NA	NA	NA
